# Supplementary material for: Coupling Environmental Whole Mixture Toxicity Screening with Unbiased RNA-Seq Reveals Site-Specific Biological Responses in Zebrafish
Source: Toxics. 2023 Feb 21;11(3):201. doi: 10.3390/toxics11030201 (PMC10053777; doi:10.3390/toxics11030201)
Supplement: Supplementary file 1 [file toxics-11-00201-s001.zip]

Archive with 3 entries (3 files):
- phss_mixtures_cytoscape_network.cys
- rivermile_supplementary_tables_and_info_final.pdf
- supplemental_data.xlsx
