# Supplementary material for: Coupling Environmental Whole Mixture Toxicity Screening with Unbiased RNA-Seq Reveals Site-Specific Biological Responses in Zebrafish
Source: Toxics. 2023 Feb 21;11(3):201. doi: 10.3390/toxics11030201 (PMC10053777; doi:10.3390/toxics11030201)
Supplement: Supplementary file 1 [file toxics-11-00201-s001.zip › supplemental_data.xlsx]

## Sheet: Metadata
This sheet explains the content of each supplementary data table
table	explanation
S1	chemical concentrations: contains the nominal concentration of each PAH in the 1% extract exposure to RM 7W and RM 6.5W determined by extrapolating a dillution of 1:100
S2	the dose response data to each of the PHSS PSD extracts for each endpoint. Response values are the fraction of fish presenting with the endpoint
S3	the differential expression in lof2FC and the Padj for each gene that is a differentially expressed gene in atleast one exposure. Differential expression is defined as |log2FC| > 0.5, and Padj <0.05.

## Sheet: S1
	simple name	RM 7W (Sept 2009)			RM 6W (July 2010)
	sample name	RM7W-LFT-W-S FDUP2	RM7W-LFT-W-S FDUP3	RM7W-LFT-W-S FDUP4	6.5W-W-S
	sample number	A090017(4)	A090018(4)	A090019(1)	10JUL29-01-005(1)
cas_number	chemical					unit
573-98-8	1,2-Dimethylnaphthalene	BDL	BDL	BDL	89.3	pg/uL
575-43-9	1,6-Dimethylnaphthalene	89.1	81.4	91	224	pg/uL
90-12-0	1-Methylnaphthalene	62.3	63.2	70.9	479	pg/uL
832-69-9	1-Methylphenanthrene	818	655	740	1320	pg/uL
2381-21-7	1-Methylpyrene	520	349	444	488	pg/uL
613-06-9	2,3-Dimethylanthracene	BDL	BDL	BDL	BDL	pg/uL
613-12-7	2-Methylanthracene	400	293	363	501	pg/uL
91-57-6	2-Methylnaphthalene	66.2	67.8	82.5	791	pg/uL
2531-84-2	2-Methylphenanthrene	1360	1070	1250	1780	pg/uL
1576-67-6	3,6-Dimethylphenanthrene	426	338	388	463	pg/uL
1705-85-7	6-Methylchrysene	BDL	BDL	BDL	BDL	pg/uL
781-43-1	9,10-Dimethylanthracene	BDL	BDL	BDL	BDL	pg/uL
779-02-2	9-Methylanthracene	BDL	BDL	BDL	BDL	pg/uL
83-32-9	Acenaphthene	465	393	436	917	pg/uL
208-96-8	Acenaphthylene	55.2	37.6	43.8	151	pg/uL
120-12-7	Anthracene	887	642	726	1100	pg/uL
56-55-3	Benz[a]anthracene	2160	1520	1790	2720	pg/uL
50-32-8	Benzo[a]pyrene	505	250	265	481	pg/uL
205-99-2	Benzo[b]fluoranthene	774	402	437	756	pg/uL
192-97-2	Benzo[e]pyrene	486	283	325	319	pg/uL
191-24-2	Benzo[g,h,i]perylene	296	119	101	148	pg/uL
207-08-9	Benzo[k]fluoranthene	263	134	141	296	pg/uL
218-01-9	Chrysene	2720	2020	2210	3510	pg/uL
53-70-3	Dibenzo[a,h]anthracene	BDL	BDL	BDL	22.7	pg/uL
191-30-0	Dibenzo[a,l]pyrene	BDL	BDL	BDL	9.41	pg/uL
132-65-0	Dibenzothiophene	394	308	344	621	pg/uL
206-44-0	Fluoranthene	12800	9840	11800	17700	pg/uL
86-73-7	Fluorene	445	348	404	899	pg/uL
193-39-5	Indeno[1,2,3-cd]pyrene	210	74.3	52.9	80.6	pg/uL
91-20-3	Naphthalene	51.8	54.2	65.6	1100	pg/uL
85-01-8	Phenanthrene	3960	3160	3490	4820	pg/uL
129-00-0	Pyrene	13200	9910	11900	18400	pg/uL
483-65-8	Retene	1670	1270	1520	2190	pg/uL

## Sheet: S2
Sample_ID	dose	Mortality at 24 hours	Mortality at 5 days	Spontaneous motion at 24h	Total mortality	Any effect in 24 hours	Brain	Craniofacial	Muscles	Skin	Any effect except mortality	Delayed development at 24h	Any effect	Notochord at 5 days	Axis	Edema	Lower Trunk	Touch Response
RM 6.5W	0	0.0625	0.0666667	0	0.125	0.0625	0	0	0	0	0.0666667	0	0.1875	0.0714286	0	0	0	0.0714286
RM 6.5W	0.008	0.05	0	0	0.05	0.05	0.0263158	0.0263158	0.0263158	0	0.0526316	0	0.1	0	0.0263158	0.0263158	0.0263158	0
RM 6.5W	0.04	0	0	0	0	0	0	0	0	0	0	0	0	0	0	0	0	0
RM 6.5W	0.2	0	0.025	0	0.025	0.1	0	0.025641	0	0	0.675	0.025	0.675	0.589744	0.0769231	0.025641	0.025641	0
RM 6.5W	1	0.175	0	0	0.175	0.5	0.69697	0.69697	0.69697	0.606061	1	0.0909091	1	0.454545	0.69697	0.69697	0.69697	0.666667
RM 7W	0	0.03125	0.0322581	0	0.0625	0.078125	0.0666667	0.0666667	0.0666667	0.05	0.112903	0.0483871	0.140625	0	0.0166667	0.05	0.0333333	0.0166667
RM 7W	0.008	0.0375	0.025974	0	0.0625	0.05625	0.0533333	0.0733333	0.0533333	0.0466667	0.0974026	0.0194805	0.15625	0	0.04	0.08	0.0466667	0.02
RM 7W	0.04	0.0125	0.0189873	0	0.03125	0.03125	0.0516129	0.0451613	0.0451613	0.0322581	0.101266	0.0189873	0.11875	0	0.0258065	0.0580645	0.0387097	0.00645161
RM 7W	0.2	0.0125	0.0189873	0	0.03125	0.04375	0.0193548	0.0193548	0.0193548	0.0387097	0.265823	0.0316456	0.28125	0.187097	0.0774194	0.0709677	0.0322581	0.0193548
RM 7W	1	0.05	0.269737	0	0.30625	0.275	0.657658	0.81982	0.828829	0.468468	0.835526	0.236842	0.975	0.288288	0.513514	0.738739	0.531532	0.414414

## Sheet: S3
genes	symbol	logFC_BbF	logFC_BkF	logFC_Ret	logFC_BEZO	logFC_BAAQ	logFC_PHEQ	logFC_RIV7	logFC_RIV6	padj_BbF	padj_BkF	padj_Ret	padj_BEZO	padj_BAAQ	padj_PHEQ	padj_RIV7	padj_RIV6
ENSDARG00000098315	cyp1a	5.83194	7.81713	7.60405	1.7047	7.62879	0.942261	7.54981	7.92069	1.89568e-99	3.42463e-254	8.81182e-241	2.22401e-08	1.99039e-194	0.0158608	4.62357e-190	2.36831e-172
ENSDARG00000087017	ptgr1.2	0.995326	-2.65671	2.55875	0.540124	4.01094	0.67725	5.58468	6.33876	0.90141	0.538386	0.141588	0.958687	0.000553874	NA	6.99302e-08	3.09389e-09
ENSDARG00000102423	LOC103911241	0.814342	0.534248	5.32458	1.19985	3.34595	0.598939	4.79181	5.74179	0.938524	0.944186	NA	0.735373	NA	NA	NA	1.19213e-09
ENSDARG00000103019	gstp2	1.4673	1.28403	4.33617	2.09834	3.29593	0.67864	5.90007	5.38999	0.60545	0.432188	8.08266e-12	0.0284743	8.15833e-06	0.673774	1.40998e-19	5.93031e-14
ENSDARG00000099702	ahrra	2.50049	4.77618	5.43762	2.39742	5.32042	-0.950791	5.06795	5.35911	0.00716398	4.50828e-17	5.19706e-23	0.0110369	9.94705e-16	0.709228	1.94284e-14	7.16765e-16
ENSDARG00000101364	wfikkn1	2.22661	3.70029	4.49224	1.72267	4.63458	0.295546	4.92127	5.00295	6.17503e-06	2.8426e-25	7.54337e-39	0.105959	4.80432e-14	0.892766	2.73865e-16	2.94799e-16
ENSDARG00000101195	cyp1c1	3.09636	4.01875	5.2372	1.1743	4.88321	0.439226	4.35517	4.63237	1.84595e-74	1.3923e-172	3.19739e-297	9.13528e-12	5.96827e-239	0.0837416	1.98437e-189	3.05042e-176
ENSDARG00000101789	cyp1c2	2.15794	3.16248	4.60711	0.734879	4.48732	0.697619	4.1654	4.63126	1.84613e-32	1.38299e-92	1.46499e-206	0.00156699	1.85434e-187	0.00447775	2.41917e-160	2.61638e-175
ENSDARG00000079403	si:dkey-204l11.1	0.427767	-0.511035	-0.244552	2.82734	2.41604	2.01836	2.06713	4.58452	0.948328	0.890975	0.913253	0.0416243	0.0860553	NA	0.175747	2.34727e-05
ENSDARG00000016479	ugt5a1	2.67579	5.1046	6.03155	-1.3061	1.51796	1.10447	4.66224	4.51194	NA	0.0318367	NA	NA	NA	NA	NA	NA
ENSDARG00000052618	ahrrb	2.63349	4.06129	4.40853	0.650856	4.05771	0.0061181	3.95246	4.46761	0.0026476	7.27654e-12	1.82528e-14	0.785367	4.63771e-16	NA	2.0075e-15	1.97091e-19
ENSDARG00000102776	cxcl19	1.39587	2.39444	2.75179	2.30519	3.09173	1.23869	4.31066	4.46661	0.753987	0.101388	NA	0.497546	NA	NA	NA	0.00439862
ENSDARG00000074210	zgc:110286	-1.72241	-2.67762	-1.29419	1.77329	0.381447	1.5773	3.21549	4.45807	NA	0.303825	NA	NA	NA	NA	NA	0.00366235
ENSDARG00000068934	cyp1b1	1.48773	3.33042	2.66985	0.173687	3.61325	0.579229	4.09922	4.41051	6.81587e-13	1.66512e-100	2.30807e-64	0.875088	1.01018e-90	0.0512551	5.83015e-118	1.79292e-114
ENSDARG00000076534	NA	1.21091	-0.0586131	2.59422	1.07154	2.51313	-0.945957	4.29465	4.34544	0.589171	0.98632	4.15779e-06	0.120484	3.49716e-09	NA	3.89028e-29	9.17596e-26
ENSDARG00000088002	LOC101882092	0.157366	0.55141	-0.501543	0.647404	0.996023	2.37993	1.18426	4.26601	0.978696	0.862923	0.780705	0.88158	0.573053	NA	0.419629	1.20463e-07
ENSDARG00000100339	arf4b	0.801643	-0.589445	0.711271	0.565971	0.735105	0.533397	3.75481	4.25209	0.897921	0.897492	0.721694	0.918852	0.751161	NA	2.20753e-05	4.36092e-06
ENSDARG00000015144	sh2d4bb	0.892308	0.519581	2.44462	0.213461	1.79431	-0.0182232	3.85962	4.23838	0.810636	0.856159	0.000873855	0.972943	0.016638	NA	8.12502e-12	1.01399e-12
ENSDARG00000093483	NA	0.54431	1.05146	0.537712	2.60391	4.33678	3.67752	4.25483	4.13418	0.923311	0.646874	NA	0.55064	NA	NA	NA	0.0295125
ENSDARG00000097080	si:ch73-181m17.1	-0.11739	0.209664	0.992918	0.831682	1.50857	1.47282	2.83037	4.1323	0.984745	0.963057	NA	0.873956	NA	NA	0.0161686	7.51094e-05
ENSDARG00000039065	trpc2a	0.170734	-1.15468	-1.02632	0.83878	-0.186451	0.024513	2.02846	4.07974	0.974554	0.579222	NA	0.75677	NA	NA	0.0308106	1.14328e-07
ENSDARG00000102160	si:dkeyp-61b2.1	0.910079	0.684296	0.545498	2.56765	2.58461	2.52295	2.60989	3.99998	0.798025	0.779454	0.698088	0.000293798	0.000147781	NA	9.62898e-05	1.8373e-10
ENSDARG00000086374	isg15	-0.895195	-1.91992	-1.43769	2.606	1.05463	0.24257	0.828982	3.86925	0.885375	0.383702	0.366604	0.137297	0.721782	NA	0.794873	0.00293414
ENSDARG00000105653	NA	0.502567	0.167441	-0.442807	3.6286	3.04443	2.43763	2.53715	3.83301	NA	0.965743	NA	NA	NA	NA	NA	0.0404411
ENSDARG00000092233	vtg1	0.377331	0.654741	1.27982	0.813461	-0.668087	0.309813	2.90895	3.54718	0.961424	0.869674	NA	0.798821	NA	NA	0.000888564	4.54879e-05
ENSDARG00000101847	NA	0.211986	1.3844	1.76074	1.15004	1.83824	1.25513	3.33046	3.33311	NA	0.77058	NA	NA	NA	NA	NA	0.00669456
ENSDARG00000097929	si:dkey-90a24.1	0.0503027	-0.905146	-2.11273	2.06509	1.90393	1.39819	1.6157	3.3154	0.995121	0.823512	0.233548	0.314609	0.288816	NA	0.408497	0.0119085
ENSDARG00000097714	NA	2.05713	4.13253	3.12343	0.401391	2.90152	-0.491361	2.79264	3.23486	5.46116e-07	1.00491e-44	6.44261e-25	0.789117	8.79711e-18	0.583404	1.24827e-16	5.08333e-20
ENSDARG00000082187	mir21-1	1.2579	0.812863	0.503541	1.66737	2.112	2.51152	1.1972	3.22772	0.716525	0.769478	NA	0.389262	NA	NA	0.545688	0.0010556
ENSDARG00000101012	NA	1.01728	2.95926	1.76603	0.470497	1.40059	1.50967	3.30057	3.17509	0.747034	8.81203e-06	0.0346599	0.918979	0.192139	NA	8.87142e-07	7.12844e-06
ENSDARG00000103788	si:rp71-1d10.6	1.58528	0.270176	-0.953796	1.70645	1.36775	1.40164	1.64804	3.16909	0.819954	0.97134	NA	0.531197	NA	NA	NA	0.018324
ENSDARG00000098746	dhrs13l1	1.66581	1.45185	2.3999	1.40796	1.89104	0.611405	3.00083	3.09445	3.64289e-13	3.44096e-14	8.31973e-42	2.41983e-11	9.71842e-22	0.0343555	3.44745e-57	1.024e-49
ENSDARG00000103277	cyp24a1	0.16714	0.759344	0.308134	2.08281	2.4523	1.91174	2.37063	2.95753	0.958593	0.397631	0.704495	0.00239457	5.08796e-05	NA	9.26678e-05	2.59727e-07
ENSDARG00000095252	LOC110438352	0.471259	0.132105	-1.28045	1.60807	1.45353	1.41138	0.0951095	2.93905	0.953599	0.982726	NA	0.520486	NA	NA	NA	0.019805
ENSDARG00000089697	nfe2l2b	0.926691	1.59471	1.0838	1.01362	1.42976	0.0150241	2.3492	2.92227	0.00956022	6.18332e-15	1.19118e-06	0.00268997	4.15749e-07	0.987753	2.23318e-21	3.65574e-30
ENSDARG00000015678	NA	-0.0979348	-0.548501	-1.44914	3.39889	2.95463	1.41315	1.65439	2.91951	0.984745	0.865153	NA	0.0371339	NA	NA	NA	0.0549867
ENSDARG00000104068	gstp1	1.43688	1.3639	2.42947	1.37905	2.40064	0.322072	2.82001	2.9075	2.20011e-31	5.81832e-41	1.07737e-133	2.2016e-34	8.49359e-111	0.0562811	6.63066e-154	7.17812e-132
ENSDARG00000093381	tgm2l	0.325642	0.178501	0.195537	0.67233	0.786531	1.07358	0.418176	2.90652	0.829375	0.868238	0.718615	0.0790744	0.0136227	0.000364455	0.358462	1.00207e-30
ENSDARG00000069375	zgc:162608	0.00970664	-0.282165	-0.347421	2.69521	1.10374	1.16613	2.02171	2.8845	0.996566	0.80714	0.539896	1.84232e-17	0.00560268	0.00537043	4.28456e-10	4.73154e-18
ENSDARG00000086826	sult6b1	1.73906	2.66754	2.52928	0.94736	2.07431	0.309283	2.70524	2.855	8.66462e-27	6.20564e-92	3.53924e-83	2.4145e-09	1.65685e-49	0.218291	4.60731e-86	5.30176e-78
ENSDARG00000100240	NA	0.941678	0.367564	1.68525	1.31407	2.3878	0.840958	2.29273	2.83813	0.809806	0.91808	NA	0.405011	NA	NA	NA	0.000212999
ENSDARG00000075045	cxcl18b	0.235993	-0.233984	0.531876	1.95795	1.55748	2.49218	1.55171	2.83572	0.968535	0.950336	0.725175	0.0804218	0.190342	NA	0.180745	0.000871423
ENSDARG00000094316	si:rp71-80o10.4	-0.20155	0.0478312	0.51139	2.0271	1.14052	0.837046	1.82622	2.80674	0.964652	0.986825	0.639467	0.00213475	0.189826	NA	0.00480165	1.79675e-06
ENSDARG00000097539	LOC110437733	-0.341912	1.23714	0.836542	-1.07315	0.032061	1.50476	1.64646	2.79427	0.948459	0.384158	NA	0.757437	NA	NA	0.106507	0.000307148
ENSDARG00000045661	irf7	0.125938	-0.353689	0.0466426	1.03641	0.64401	0.569442	1.05276	2.78782	0.971876	0.831794	0.971986	0.158243	0.476566	NA	0.0938693	2.14573e-09
ENSDARG00000073912	si:ch211-202h22.7	2.17149	1.61595	2.01323	1.44871	2.42726	0.326464	2.83008	2.77037	0.0020608	0.0174128	0.000162062	0.126804	0.000125765	NA	1.44486e-06	4.47603e-06
ENSDARG00000055253	slc12a10.3	0.121914	-0.0885815	1.92025	0.25744	1.43542	0.169691	2.94559	2.75023	0.971876	0.969253	1.51789e-06	0.936284	0.0041408	NA	7.12049e-14	1.37558e-10
ENSDARG00000015355	fosl1a	0.463799	-0.0581068	0.191981	1.5748	2.24762	2.54404	1.32591	2.70397	0.906979	0.985662	0.898259	0.0677395	0.000785202	0.000196456	0.11669	6.46887e-05
ENSDARG00000100969	tmprss13a	0.975139	0.670686	1.08203	1.06963	1.34863	1.10826	2.3768	2.68553	0.0848973	0.187767	0.000312734	0.0234242	0.00061518	0.0176861	2.11312e-13	1.34065e-15
ENSDARG00000091116	pkhd1l1.1	1.73135	3.87076	1.90837	-0.450704	0.985571	0.378148	1.97236	2.65693	1.30739e-11	2.79247e-91	4.37186e-21	0.262771	2.90916e-05	0.306878	8.80775e-22	1.8954e-32
ENSDARG00000038729	s100z	0.948164	0.638346	1.73562	0.521318	1.70828	-0.288988	2.23668	2.64796	0.250245	0.419538	3.67436e-08	0.501003	9.73638e-08	0.720054	4.62153e-14	1.24231e-17
ENSDARG00000022730	aasdh	-0.271582	-0.179228	-0.342629	1.52412	1.55147	0.657207	1.83873	2.64638	0.851108	0.843759	0.372793	2.69044e-07	7.88688e-08	0.148026	1.69266e-11	8.98264e-22
ENSDARG00000035852	LOC557301	-0.0767067	0.453835	-0.616035	0.607425	0.959967	1.51583	0.783755	2.5926	0.978619	0.696173	0.333537	0.454486	0.0436233	0.000254542	0.1361	1.09263e-12
ENSDARG00000058734	prdx1	0.590232	0.529407	1.29766	1.22423	2.01748	0.177311	2.05756	2.58211	0.122069	0.0264545	9.29895e-17	9.6944e-12	1.95678e-34	0.644897	4.27171e-36	9.21826e-47
ENSDARG00000077021	calhm1	1.93383	3.53952	2.32454	-0.651007	0.723649	0.221389	2.20251	2.57831	0.620484	0.0019417	NA	0.897464	NA	NA	NA	0.00188614
ENSDARG00000042370	ptafr	0.379416	-0.337032	-0.250008	1.7076	0.354231	0.624801	1.27363	2.56405	0.921813	0.889855	0.85276	0.0564741	0.879764	NA	0.196916	0.000163356
ENSDARG00000059387	fgf7	1.9584	3.03271	4.30563	-0.957716	3.49717	-2.07914	2.82912	2.55636	0.424883	0.00212259	5.77126e-08	0.730943	1.51172e-09	NA	3.70662e-06	7.56118e-05
ENSDARG00000103398	fabp1b.2	0.698054	0.179919	1.55923	1.61545	-0.102365	0.229365	1.64718	2.54426	0.789999	0.942798	0.00709955	0.0285379	0.970103	NA	0.0138222	1.12178e-05
ENSDARG00000028012	tpmt.2	0.985824	1.2206	1.68806	1.02189	1.87791	-0.0282424	2.21563	2.53446	0.407313	0.0264545	3.17844e-05	0.0473105	4.19504e-07	0.982119	2.82451e-10	6.08211e-12
ENSDARG00000061634	aifm4	0.676809	0.485475	1.34409	1.22476	1.93708	0.333981	2.16751	2.51921	0.0058793	0.0256511	7.69915e-23	1.8995e-15	3.58803e-42	0.186114	9.88455e-54	1.92478e-60
ENSDARG00000056638	pir	0.583309	0.222967	1.15501	1.04205	1.71804	0.325375	1.68211	2.47891	0.0985525	0.663147	4.27844e-14	2.35423e-09	7.10563e-28	0.263658	5.13343e-27	4.25513e-51
ENSDARG00000071626	ptgdsb.2	1.4196	1.55797	1.19876	0.451087	0.975046	0.998426	1.16464	2.4628	0.0587308	0.000909286	0.0184644	0.765928	0.0863751	NA	0.0203334	5.04959e-10
ENSDARG00000078557	si:ch211-57n23.4	-0.595131	0.0827279	0.611641	1.13323	0.126849	1.15622	1.52218	2.43561	0.788673	0.969056	0.342764	0.0647643	0.938697	0.0512551	0.00155826	8.78117e-08
ENSDARG00000077580	tspeara	0.565865	1.76712	0.435578	-0.0866137	0.0680191	0.787376	1.78804	2.41475	0.893285	0.0668046	0.756396	0.994728	0.991093	NA	0.172379	0.0194792
ENSDARG00000086647	chrng	-0.0334612	-0.258271	-0.311611	1.12315	0.553764	1.48168	0.560236	2.37922	0.984958	0.796938	0.533356	0.0033639	0.317576	2.12619e-05	0.29136	2.35253e-14
ENSDARG00000079602	calhm3	0.71052	2.37687	0.642126	-0.982986	0.98823	-1.40257	1.65598	2.37594	0.883321	0.0178122	NA	0.889877	NA	NA	0.296293	0.0439347
ENSDARG00000090401	LOC101885512	0.579099	0.400408	1.10869	0.969731	0.976231	0.705306	0.979235	2.35376	0.695795	0.694558	0.0023292	0.147381	0.0998697	0.343374	0.0914263	5.59957e-09
ENSDARG00000099351	igfbp1a	-0.47261	-0.461299	-0.0837539	1.79399	1.05893	0.98095	1.28802	2.34913	0.759722	0.570225	0.915342	5.49525e-09	0.00246376	0.0111604	6.88665e-05	1.15156e-13
ENSDARG00000058815	ihhb	-0.00123205	0.0407632	0.486013	-0.0010041	0.167862	0.416639	0.518975	2.34726	1	0.974557	0.16142	0.999745	0.883977	0.513736	0.361146	1.04224e-15
ENSDARG00000019236	gsr	0.662252	0.388195	1.32884	1.33835	1.82583	0.247991	1.95169	2.31976	0.0020608	0.0988661	2.95445e-26	1.71903e-20	3.66717e-41	0.36547	1.1443e-47	4.08404e-57
ENSDARG00000097800	NA	0.727521	1.44517	0.534425	0.843982	0.610659	0.865245	2.05645	2.296	0.874529	0.383299	NA	0.749602	NA	NA	0.0213216	0.00589321
ENSDARG00000027088	ptgdsb.1	0.450879	1.31726	0.752722	-0.0411163	0.320534	0.834076	0.786635	2.22736	0.547159	6.5078e-13	0.000485694	0.98471	0.325917	0.000120481	0.000116488	1.52343e-31
ENSDARG00000007823	atf3	-0.0916629	0.0454362	0.248443	1.27588	1.18505	1.02062	1.26106	2.21563	0.971876	0.978077	0.693404	0.000339649	0.000714118	0.0101804	0.000193373	1.70421e-11
ENSDARG00000010940	NA	0.253372	0.0918289	0.939694	0.492046	0.743956	0.134067	2.03866	2.21326	0.906598	0.956526	0.0169729	0.439233	0.0542378	0.860378	1.3477e-14	4.52943e-15
ENSDARG00000099525	si:ch1073-13h15.3	0.181837	0.219263	0.412391	1.20453	0.614681	0.786356	0.767662	2.21006	0.971797	0.941646	0.747898	0.233273	0.675726	NA	0.507986	0.000542846
ENSDARG00000006220	ugt1ab	1.17184	1.19053	1.68131	0.711732	1.15818	0.381458	2.32984	2.20294	1.08742e-07	1.52456e-11	4.54876e-25	0.00201945	8.50325e-10	0.22512	1.18305e-43	1.74666e-32
ENSDARG00000069481	ghrh	1.10181	0.0141525	-0.235202	1.37122	0.966638	0.944701	0.704942	2.20276	0.819726	0.998581	NA	0.500836	NA	NA	0.766237	0.0475414
ENSDARG00000092419	vtg7	-0.59584	-0.415594	0.239581	0.536383	-0.450979	0.822157	0.993865	2.19327	0.899471	0.889855	0.891619	0.904828	0.864048	NA	0.505517	0.0202165
ENSDARG00000075355	ftr31	0.91868	1.07188	0.873382	1.08593	1.59243	0.539286	1.51738	2.18406	0.83322	0.612057	NA	0.650732	NA	NA	0.233958	0.0283057
ENSDARG00000041433	si:dkey-7c18.24	1.20361	1.32727	0.76273	-0.256106	1.26466	-0.0933648	1.72795	2.18397	0.578646	0.16503	0.402147	0.965051	0.12886	0.95921	0.0119702	0.000877196
ENSDARG00000056795	serpine1	0.0852311	-0.180075	0.258738	0.758397	1.32041	1.43023	1.00064	2.1733	0.971876	0.881127	0.641689	0.0989229	4.25688e-05	1.97053e-05	0.00482566	1.56644e-12
ENSDARG00000042737	slc52a3	0.760021	1.39397	1.17897	0.729737	1.59603	1.15374	1.91225	2.16321	0.789227	0.102133	0.113731	0.804036	0.106432	NA	0.0260122	0.00551592
ENSDARG00000102375	NA	-0.128968	0.0169022	-0.0484516	0.655748	0.391412	0.523421	0.613847	2.14115	0.97738	0.995937	0.980653	0.616231	0.765988	NA	0.515579	4.82938e-05
ENSDARG00000019492	shbg	3.89206	4.70184	5.64402	0.657013	2.04766	-0.136626	2.50345	2.13524	NA	0.0448868	NA	NA	NA	NA	NA	0.0876379
ENSDARG00000089919	si:ch211-161h7.8	0.402924	-0.00635273	0.472843	0.45953	0.787156	0.261311	1.49786	2.13122	0.702041	0.996046	0.151153	0.454486	0.0220347	0.668962	1.56181e-08	6.44462e-16
ENSDARG00000037432	haus7	0.0750846	0.136879	0.742938	0.139773	0.841008	0.033393	1.57439	2.124	0.958593	0.84684	6.85221e-05	0.897862	3.93892e-05	0.953235	3.5488e-19	4.79374e-30
ENSDARG00000033364	mgst3b	0.478058	0.346771	0.872337	0.322201	0.861159	0.175496	1.90366	2.11522	0.0819175	0.11652	1.36797e-12	0.127019	9.24846e-11	0.49095	3.85768e-56	1.93173e-56
ENSDARG00000005713	ethe1	0.809985	0.769081	1.31845	1.14207	1.36278	0.54108	1.80711	2.11438	2.67872e-06	4.32175e-08	2.16704e-27	5.2527e-14	4.16286e-21	0.00814624	1.38008e-39	3.52837e-48
ENSDARG00000089936	selenow2b	0.651751	0.530859	1.11258	0.761789	1.65073	0.416953	2.09636	2.11108	0.16349	0.108107	8.61345e-09	0.00208797	1.65726e-17	0.202014	3.6351e-29	2.66271e-24
ENSDARG00000088040	mdp1	-0.493475	-1.15521	-0.740742	0.501408	0.813939	-0.114625	0.349168	2.11067	0.866986	0.16503	0.312989	0.745294	0.269724	0.930069	0.772434	2.33781e-05
ENSDARG00000096322	uts2r4	-0.663047	-0.523543	-0.191159	1.44354	1.07255	0.291571	1.54827	2.10856	0.730342	0.662269	0.834347	0.374172	0.541258	NA	0.205807	0.0214337
ENSDARG00000003475	sult1st5	0.189431	-0.394911	0.907859	0.853067	1.46037	0.498522	1.69009	2.09652	0.941515	0.759295	0.0460559	0.194485	0.000611876	NA	2.0358e-05	6.81755e-08
ENSDARG00000097157	si:ch211-207n23.2	1.7124	3.12758	1.5655	-0.718188	1.28782	0.441334	1.60842	2.0846	0.0232962	1.68446e-14	0.00262536	0.754133	0.0772148	NA	0.010267	0.000217372
ENSDARG00000055974	tpmt.1	0.784429	0.628772	1.46344	0.789331	1.40381	0.221343	1.82675	2.07862	0.10993	0.0988349	6.63673e-12	0.0125745	6.32068e-09	0.693278	5.56883e-16	3.78455e-18
ENSDARG00000094210	fthl31	0.171103	-0.146163	1.11244	1.11041	1.41464	0.44168	1.11369	2.07147	0.903429	0.867768	7.49639e-08	7.65987e-05	1.9076e-08	0.319411	3.08038e-05	1.07728e-16
ENSDARG00000021149	cbr1l	0.708977	0.477214	1.14976	1.17902	1.69623	0.369457	1.72679	2.06919	0.00716398	0.0476114	1.56113e-14	9.57673e-12	4.79104e-26	0.178103	2.01367e-27	7.17602e-33
ENSDARG00000071567	tstd1	0.903372	0.665296	1.24592	0.768879	1.56223	0.239195	2.07242	2.05724	1.98477e-05	0.000408667	3.28359e-17	9.03062e-05	4.38394e-22	0.479968	1.09422e-40	1.94474e-33
ENSDARG00000071021	papss2a	0.0260078	0.0898165	0.286297	0.0124262	-0.286326	-0.0891221	1.59653	2.03348	0.984745	0.920193	0.358954	0.996963	0.448634	0.856822	3.7188e-20	4.29172e-28
ENSDARG00000036227	npvf	0.6572	0.138997	0.439995	0.724138	-0.125768	-0.302777	0.486892	2.03284	0.615896	0.928975	0.426255	0.177401	0.922865	NA	0.424675	8.10513e-11
ENSDARG00000117211	LOC553492	0.0442437	0.0389292	0.222234	0.811142	0.295524	0.15424	0.793214	2.03053	0.984958	0.985468	0.786507	0.130006	0.743751	0.860378	0.0931078	2.70247e-08
ENSDARG00000091234	si:ch73-335l21.4	-0.389625	0.0143272	0.122941	0.985565	0.999168	1.38931	0.758528	1.99768	0.91328	0.995937	0.928624	0.431301	0.314074	NA	0.513261	0.00261991
ENSDARG00000037121	mat2ab	-0.461158	-0.344987	-0.325958	1.13775	0.438262	0.244029	0.43299	1.97792	0.806452	0.772255	0.612646	0.00644606	0.528551	0.752595	0.5134	5.57061e-08
ENSDARG00000076251	irf3	-0.960037	-0.372581	-0.555674	1.28802	0.712363	0.707762	0.982261	1.97791	0.578646	0.809291	0.436147	0.081489	0.497563	NA	0.214164	0.000279747
ENSDARG00000102119	si:ch73-359m17.2	-0.49947	0.0322964	0.968483	0.638499	0.347211	-0.400881	1.24245	1.97608	0.736294	0.983766	0.00293764	0.594106	0.802456	NA	0.0200887	4.37247e-06
ENSDARG00000007709	adamts8a	0.198638	0.141266	-0.224649	1.02794	0.651009	1.06792	0.685964	1.9753	0.92549	0.921002	0.730052	0.00761658	0.172722	0.00549499	0.124682	1.52892e-10
ENSDARG00000117818	NA	0.716328	0.684528	0.107053	0.547417	1.70778	1.51169	1.73914	1.97208	0.657551	0.439926	0.916744	0.31241	8.12313e-10	5.6991e-07	2.20864e-10	2.23391e-11
ENSDARG00000012395	mmp13a	1.60221	2.34133	1.94126	0.954979	2.08423	0.442284	1.20086	1.96967	0.374805	0.00098648	0.00829154	0.561916	0.00554567	0.779473	0.23424	0.0124749
ENSDARG00000115264	NA	0.456609	0.269471	-0.274301	0.588323	-0.124671	0.398862	0.535841	1.95704	0.902758	0.922859	NA	0.881036	NA	NA	0.799027	0.017766
ENSDARG00000074656	ctss2.1	0.755275	0.418275	0.521578	1.13905	0.967021	1.08051	1.03133	1.95233	0.615896	0.727238	0.384719	0.0370479	0.082647	0.0532298	0.051295	4.91036e-06
ENSDARG00000090873	ccl34a.4	0.253231	0.107623	0.109208	2.13503	1.5423	1.60554	1.51159	1.94801	0.946537	0.96897	0.935335	0.00136565	0.0380968	NA	0.0419142	0.00339606
ENSDARG00000043442	mala.2	0.591375	0.777737	0.654275	0.536099	1.30104	-0.0031874	2.0264	1.94537	0.141618	7.18635e-05	0.00111751	0.040618	5.519e-13	0.994901	9.63252e-34	5.25905e-26
ENSDARG00000042816	mmp9	0.232068	0.544126	0.556396	0.343076	0.395118	1.27915	0.970738	1.94008	0.964554	0.819551	0.661323	0.945509	0.846766	0.212661	0.407752	0.0193248
ENSDARG00000096545	si:ch211-191a16.5	0.593805	0.0616719	1.63816	0.710133	1.06412	0.655548	1.79931	1.9386	0.726884	0.974608	6.86753e-06	0.367486	0.0321586	0.331083	4.99979e-06	2.70096e-06
ENSDARG00000036722	slc9a3.2	0.344049	0.125889	-0.0994827	0.93888	0.504511	0.87679	1.32881	1.93781	0.898464	0.951236	0.930287	0.294963	0.683112	NA	0.0247165	0.000154444
ENSDARG00000104472	si:ch211-39i2.2	-0.318829	-0.779999	-0.153051	1.29001	0.745457	0.0602868	1.04439	1.93464	0.895615	0.327331	0.860624	0.00201852	0.149036	0.952681	0.0137634	3.78399e-07
ENSDARG00000009702	si:ch211-210p4.6	1.16092	0.521139	1.62499	0.665628	0.699966	0.0642826	2.13088	1.93226	0.71062	0.855418	0.0816601	0.82824	0.699401	NA	0.00877381	0.0244684
ENSDARG00000076554	cdkn1a	0.760113	-0.358861	-0.409631	0.949374	0.856825	0.120849	0.366638	1.92264	0.689511	0.821356	0.610798	0.173105	0.187961	0.920475	0.734816	4.57288e-05
ENSDARG00000044512	ca4c	0.547017	0.484136	0.395745	0.601765	-0.0113979	0.306843	0.648559	1.9197	0.721337	0.601643	0.512633	0.540107	0.995368	NA	0.345289	1.12107e-06
ENSDARG00000086265	bsnd	-0.632877	-0.304101	0.16341	0.669412	1.25457	0.333157	1.34927	1.91709	0.834811	0.88617	0.896185	0.807579	0.229714	NA	0.158521	0.0102734
ENSDARG00000075014	sqstm1	0.461141	-0.00418164	0.624648	0.805844	1.74415	0.182851	1.36154	1.91353	0.495174	0.997119	0.00616693	0.000293798	9.30737e-22	0.663108	3.2562e-13	7.92209e-22
ENSDARG00000088277	susd5	-0.049581	0.0786322	0.320664	0.0220001	-0.070775	0.543883	0.667044	1.9115	0.976247	0.941491	0.365723	0.992714	0.935126	0.0982266	0.0141394	1.27794e-18
ENSDARG00000041492	si:ch211-196f5.2	-0.0556553	0.138069	0.148613	0.846834	0.26609	0.202378	0.663427	1.89972	0.988183	0.961764	0.919559	0.288187	0.847216	NA	0.388416	6.47639e-05
ENSDARG00000091727	LOC558876	-0.755087	-1.24002	-0.269537	1.12775	1.54704	0.808727	1.10551	1.88859	0.790569	0.24181	0.819702	0.330653	0.0453849	NA	0.242784	0.00656888
ENSDARG00000067927	LOC101882949	-0.362306	0.445646	-0.0565816	0.862163	0.774589	0.770379	0.6959	1.88456	0.929958	0.845859	0.975765	0.727462	0.677785	NA	0.705438	0.0328577
ENSDARG00000038969	zgc:113142	0.480002	-0.329672	0.715102	0.165642	-0.337576	0.601775	1.29277	1.88114	0.873171	0.868891	0.352645	0.977871	0.868077	NA	0.0816651	0.00219057
ENSDARG00000061481	zgc:163022	1.70117	1.06144	1.62041	1.4808	1.96894	0.976706	1.72485	1.87417	5.16181e-15	1.83669e-07	1.81568e-19	1.01854e-13	8.76986e-26	2.05122e-05	9.68315e-20	1.17061e-19
ENSDARG00000076386	epdl1	-0.29181	-0.515704	0.31181	0.698628	0.410112	0.374757	0.658548	1.86442	0.86694	0.398358	0.515654	0.0978684	0.437527	0.476874	0.0875741	3.35747e-10
ENSDARG00000063297	abcb6a	0.730486	0.404484	0.961853	0.590456	1.06958	0.308829	1.56987	1.86146	0.103719	0.419538	1.01955e-05	0.0749487	5.39269e-06	0.478321	1.31898e-13	1.16454e-16
ENSDARG00000113977	fthl29	-0.175625	-0.668855	0.42483	1.29276	1.5971	0.690246	1.27743	1.86048	0.953579	0.51202	0.536745	0.028891	0.0012506	NA	0.0195312	9.43657e-05
ENSDARG00000045708	adm2a	-0.382214	-0.223905	0.0374235	1.01937	0.414039	0.564018	0.568283	1.85002	0.823794	0.849284	0.966039	0.00834568	0.529393	0.282906	0.25826	4.80545e-09
ENSDARG00000040252	atp1a1a.5	0.0720347	-0.487302	0.94124	0.200638	-0.254121	-0.119081	2.37765	1.84779	0.979801	0.695006	0.0665253	0.949308	0.839251	0.914476	1.94492e-10	1.61917e-05
ENSDARG00000088711	lgals1l1	0.352356	0.635214	0.391737	-0.383489	0.38131	0.533675	-0.479805	1.84431	0.873171	0.423978	0.532295	0.748143	0.631638	0.378134	0.46633	2.01234e-06
ENSDARG00000059805	slc25a38a	0.219197	0.110048	0.162822	1.29191	1.60667	-0.716367	0.646813	1.84342	0.964652	0.97418	NA	0.23132	NA	NA	0.665423	0.0113438
ENSDARG00000055644	prss60.2	-0.072978	-0.515007	0.448128	0.173054	-0.176227	0.66816	0.435355	1.83732	0.984909	0.825234	NA	0.98471	NA	NA	0.839484	0.0227607
ENSDARG00000102805	cyp2aa12	-0.106463	-0.0104067	-0.445145	0.818712	1.24841	0.508068	1.53246	1.83146	0.978619	0.997566	0.67784	0.575542	0.120583	NA	0.0273818	0.00463939
ENSDARG00000105389	mmel1	-1.72033	0.540459	0.414447	0.881774	1.11993	1.2304	1.15321	1.82776	0.542544	0.832382	0.778124	0.607547	0.28854	0.223402	0.251214	0.0250413
ENSDARG00000089961	NA	0.713436	0.271276	0.895004	0.311549	0.61577	0.666896	1.15229	1.79805	0.615185	0.844961	0.047264	0.816885	0.229499	0.185827	0.0012273	7.46261e-08
ENSDARG00000069282	bbc3	0.00168722	0.0171531	-0.0132559	0.99488	1.21314	0.84787	0.829189	1.79485	0.999944	0.990776	0.988801	0.00893371	0.000241586	0.0416289	0.0317213	1.07521e-08
ENSDARG00000089205	si:dkey-73n8.3	0.342521	0.811725	1.08082	1.12124	1.08035	0.83241	1.39722	1.79366	0.900425	0.383299	0.0442955	0.179677	0.15207	NA	0.0261764	0.00150452
ENSDARG00000093052	LOC798694	-0.124601	0.196527	0.0552369	0.553491	0.206086	1.54747	-0.136041	1.78616	0.974031	0.928975	0.96964	0.740759	0.909196	0.0125921	0.943861	0.00168216
ENSDARG00000021787	abcb5	0.639641	0.260485	0.922059	0.635024	0.697752	0.591069	1.99842	1.77704	0.00253228	0.42066	7.35673e-13	8.1378e-05	3.65336e-06	0.000466694	1.82921e-54	9.02325e-35
ENSDARG00000020084	tg	0.257648	0.332401	0.31687	1.02002	0.678333	-0.0856137	0.9927	1.77682	0.860834	0.601643	0.411408	0.000293321	0.0380968	0.904272	0.000243003	9.40552e-13
ENSDARG00000096603	bmb	-0.00417989	-0.12466	0.0934971	0.804384	0.730396	0.287702	0.607422	1.77082	0.998276	0.926575	0.897359	0.0652112	0.0867659	0.675281	0.196017	6.08226e-09
ENSDARG00000070012	sesn2	-0.414883	-0.737738	0.0493623	1.26612	0.732815	0.085375	1.02282	1.76625	0.812952	0.219537	0.95614	0.000277866	0.0858724	0.921514	0.00422882	1.04454e-07
ENSDARG00000076546	trhra	-1.12488	-0.821689	-0.364559	0.773542	0.570194	0.777358	0.643656	1.76383	0.595571	0.528559	0.723098	0.558257	0.646626	NA	0.548953	0.00419481
ENSDARG00000033285	gsto2	0.261497	-0.0162344	0.45602	0.450557	1.41935	-0.126213	1.91648	1.75772	0.784271	0.98632	0.0507739	0.0840103	6.76979e-18	0.765348	4.96047e-34	1.48484e-23
ENSDARG00000087492	LOC100005008	0.602882	0.846878	1.09295	0.275106	0.449142	0.415229	1.2551	1.75372	0.334874	0.00170828	1.12773e-06	0.783249	0.323125	0.374855	7.531e-07	4.32691e-13
ENSDARG00000040284	si:dkey-79d12.5	-0.231821	-0.0491746	-0.161434	0.79429	0.52289	1.39108	0.550218	1.75314	0.892988	0.972133	0.776927	0.0367895	0.253082	3.31018e-06	0.201676	6.81396e-10
ENSDARG00000109310	im:7150988	0.455669	1.21836	0.743563	0.370211	1.52778	-0.277166	2.13143	1.73247	0.595571	9.50829e-10	0.0015598	0.396741	5.45733e-14	0.480741	4.16502e-28	4.70137e-15
ENSDARG00000002405	si:ch211-225b11.1	0.259447	0.250383	0.72206	0.910928	1.19721	0.0604843	1.20276	1.73035	0.673878	0.450169	5.5631e-08	6.26939e-08	1.19904e-14	0.897774	4.18906e-15	1.94696e-29
ENSDARG00000077785	atf5b	-0.10945	-0.0763743	0.0717576	0.894063	0.413621	0.160304	0.572193	1.72907	0.941515	0.938603	0.886971	0.00012303	0.195528	0.732112	0.0288367	1.03335e-15
ENSDARG00000060315	rabgap1l2	0.34374	0.040637	0.324213	0.681486	0.962752	0.204581	1.52624	1.72793	0.703035	0.970761	0.311845	0.00187049	2.3821e-07	0.591065	1.3483e-19	2.56667e-21
ENSDARG00000026611	socs3b	0.139597	0.588755	0.226759	0.655696	0.992324	1.40517	0.605795	1.72686	0.939041	0.19422	0.640416	0.0819118	0.00047642	2.23059e-07	0.0842842	1.47338e-10
ENSDARG00000040747	tm4sf4	0.122139	0.641185	0.603959	0.645791	0.315788	0.0789835	1.11743	1.72434	0.966426	0.457983	0.281879	0.447563	0.776709	NA	0.0165694	2.2062e-05
ENSDARG00000095698	si:dkey-228a15.1	-0.0352171	-0.0482633	0.175139	0.444404	0.562281	1.47171	0.172962	1.72122	0.991594	0.985314	0.875099	0.818259	0.57984	NA	0.915404	0.000793154
ENSDARG00000002509	zgc:153911	-0.0460883	-0.110214	-0.229905	0.47171	0.867483	0.415228	1.02278	1.71959	0.987873	0.961764	0.822636	0.863859	0.381632	NA	0.230124	0.00609983
ENSDARG00000117317	NA	0.851295	0.381908	1.25945	1.37245	1.3621	0.235584	1.39457	1.70863	0.659112	0.817485	0.0208192	0.00841539	0.00522363	0.816321	0.00362913	0.000393153
ENSDARG00000057633	cxcr4a	0.431858	0.103397	0.876367	1.2345	0.846291	0.530304	1.0387	1.70738	0.512773	0.902864	2.23429e-06	2.12453e-08	0.00065189	0.115249	4.56605e-06	5.52125e-16
ENSDARG00000098589	cyb5a	0.566636	1.8359	1.06081	-0.0526631	1.22447	0.039156	1.56915	1.6983	0.189495	3.4406e-32	3.53521e-10	0.977871	1.17738e-11	0.940967	1.06791e-19	5.83162e-19
ENSDARG00000116586	NA	0.32709	0.0508967	0.871449	0.83286	1.07192	0.141547	0.688776	1.69142	0.924484	0.983766	0.22091	0.46415	0.156043	0.921891	0.482608	0.00602114
ENSDARG00000030896	foxq1a	1.7089	3.22317	2.42826	0.105674	1.69539	-0.20508	1.4585	1.68315	8.54013e-16	1.81199e-83	1.21912e-46	0.969875	2.84077e-11	0.779197	2.97558e-08	2.06164e-10
ENSDARG00000097491	ugt1b1	1.14369	1.56413	1.99609	0.268512	1.55006	-0.000950569	1.60603	1.67424	4.30165e-21	3.12241e-56	1.03548e-95	0.304039	9.48711e-39	0.997372	4.1676e-42	1.38695e-39
ENSDARG00000022303	higd1a	-0.231899	0.087958	0.334115	0.279601	0.406882	0.218576	0.588118	1.67265	0.873171	0.934269	0.360899	0.649462	0.227978	0.619927	0.0288367	7.43128e-14
ENSDARG00000075963	mhc1uba	0.426229	0.570057	0.308239	0.891831	0.898257	0.933705	0.624999	1.66109	0.899888	0.741055	0.78554	0.436115	0.32186	0.289142	0.574617	0.00990078
ENSDARG00000093219	NA	-0.181603	-0.221732	-2.2533	1.21341	0.842715	1.2002	0.266782	1.65851	0.983534	0.97385	NA	0.26084	NA	NA	0.89976	0.0262317
ENSDARG00000117734	NA	0.912198	0.246032	0.990597	1.29738	1.22588	0.224791	1.41474	1.65243	0.442606	0.869674	0.0374885	0.00208797	0.00245359	0.787185	0.000197196	3.49536e-05
ENSDARG00000069961	il21r.1	-0.316407	-0.133297	0.298176	0.736839	0.682186	0.226547	0.996204	1.63636	0.917449	0.950336	0.7358	0.545354	0.492219	NA	0.162949	0.00208068
ENSDARG00000020645	slc7a3a	-0.196065	-0.209037	-0.157012	0.851215	0.24085	0.303753	0.64088	1.62545	0.860834	0.696945	0.641393	2.06816e-05	0.523948	0.332877	0.00217769	5.91528e-18
ENSDARG00000071065	g6pd	0.137303	0.121136	0.5015	0.28553	0.6294	0.367671	1.29431	1.62313	0.85764	0.777801	6.44516e-05	0.182803	2.36474e-06	0.0363376	5.09031e-29	8.56404e-39
ENSDARG00000089177	cyp46a1.3	0.265469	0.512972	0.441141	0.0532664	0.6905	0.205909	1.42141	1.60764	0.908519	0.585909	0.469117	0.989864	0.187113	NA	5.27402e-05	6.31551e-06
ENSDARG00000038025	cbx7a	0.153552	-0.137491	0.578415	1.50763	1.0542	1.96054	0.114726	1.60729	0.974554	0.968387	0.626588	0.0788132	0.273105	0.00700124	0.963781	0.0349943
ENSDARG00000055252	snap23.2	-1.49582	-0.623318	-0.171152	0.459337	0.583494	0.851452	0.79396	1.59971	0.368659	0.67978	0.883635	0.6674	0.357678	NA	0.116121	5.8968e-05
ENSDARG00000058488	adora2ab	0.291215	1.13833	0.0419116	0.419673	0.791184	1.06495	1.03729	1.59956	0.952149	0.421353	0.984856	0.920609	0.577361	NA	0.342466	0.0414468
ENSDARG00000004874	spata6l	0.213423	0.224758	0.0912859	0.32766	0.463509	0.500179	0.46503	1.59784	0.952335	0.91467	0.942302	0.952806	0.816563	NA	0.802307	0.0376488
ENSDARG00000076844	plin6	0.16577	0.658823	0.169371	-0.37945	0.354587	-0.186596	0.478569	1.57948	0.889741	0.00316731	0.640717	0.344803	0.259794	0.66784	0.0612959	1.20966e-17
ENSDARG00000022139	ocstamp	0.459192	0.787372	0.792278	0.2165	2.05193	0.35766	1.6114	1.57861	0.893849	0.572996	0.35508	0.967738	0.000671601	NA	0.0157889	0.0199746
ENSDARG00000043899	psma6l	0.360611	-0.128451	1.10016	0.23467	0.738679	0.214472	1.19762	1.57388	0.916739	0.961953	0.104303	0.959006	0.417792	NA	0.0597953	0.00391923
ENSDARG00000100513	rps27l	0.291204	-0.372874	0.0556478	0.725603	0.772661	0.297364	0.249125	1.56979	0.870752	0.658425	0.941597	0.080804	0.0330215	0.612555	0.722371	3.09615e-07
ENSDARG00000036292	cdx4	-0.799345	-0.610785	-0.314034	0.701283	0.926856	0.23068	1.05942	1.56785	0.737597	0.678324	0.755696	0.750183	0.433147	NA	0.30438	0.0356669
ENSDARG00000100482	pmt	-0.00569099	-0.0914921	0.088543	1.01399	0.781768	-0.0924196	0.699789	1.56402	0.99759	0.95266	0.912863	0.00999428	0.0606037	0.914534	0.107475	5.83096e-06
ENSDARG00000117241	NA	0.943766	0.436737	1.2189	1.35154	1.23305	0.213715	1.31663	1.5638	0.262527	0.650287	0.000711462	0.00017426	0.000506465	0.774791	0.000121566	1.31827e-05
ENSDARG00000073695	mamdc2b	1.58401	2.1713	2.98125	0.300413	1.54111	-0.658995	1.56909	1.55281	0.00716398	4.86383e-09	6.62112e-19	0.861363	1.6164e-05	0.322898	7.86086e-06	3.19135e-05
ENSDARG00000094815	NA	0.584835	1.44366	1.01181	-0.347295	0.078262	0.488022	0.732123	1.54918	0.882453	0.218117	0.313586	0.936919	0.976799	NA	0.524142	0.0311315
ENSDARG00000102693	NA	0.894878	0.775274	0.837524	0.534614	1.03215	0.447939	1.18517	1.5449	0.753987	0.663731	0.396671	0.827101	0.253532	NA	0.136176	0.0220734
ENSDARG00000022165	mgst1.2	0.628059	0.253161	0.798734	0.562484	1.12673	0.511648	1.55145	1.53939	0.00993968	0.521657	6.28625e-08	0.0271882	8.23121e-10	0.0570289	4.84741e-20	1.80646e-17
ENSDARG00000073786	cmbl	0.316345	0.28769	0.71508	0.656937	1.13211	0.125851	1.27745	1.52981	0.655532	0.457983	1.01955e-05	0.000157296	1.12907e-14	0.721271	2.49093e-19	8.65921e-24
ENSDARG00000105625	NA	0.358749	0.262187	0.742488	0.249943	0.452819	0.515746	0.841463	1.52966	0.819192	0.801454	0.0384589	0.837901	0.344254	0.250266	0.00922753	5.42487e-08
ENSDARG00000040004	pkhd1l1.2	0.8391	2.48575	0.878456	-0.537931	0.813478	0.337242	1.4086	1.52352	0.789227	7.11131e-05	0.370594	0.89119	0.538438	NA	0.096792	0.0530365
ENSDARG00000078683	LOC110437942	0.862742	-0.262881	0.117806	0.938308	1.28729	0.693743	0.360365	1.52168	0.271334	0.824206	0.875308	0.0336254	0.000307586	0.171999	0.621449	2.03803e-05
ENSDARG00000000551	slc1a4	-0.0726872	-0.18715	-0.156895	0.986033	0.386381	0.0539994	0.753114	1.51662	0.958593	0.746964	0.641675	8.33965e-08	0.135809	0.910512	7.34284e-05	2.94722e-16
ENSDARG00000020086	nuak1a	0.0872507	0.69672	0.183679	-0.00523114	0.194735	0.411551	0.36549	1.5155	0.948459	0.000393263	0.57601	0.997995	0.599927	0.084749	0.117115	5.78702e-21
ENSDARG00000031616	g6pc1a.1	-0.0908516	0.136816	-0.10803	0.737674	0.386178	0.652641	0.732397	1.51278	0.95873	0.884933	0.83852	0.0950016	0.548583	0.153556	0.0650443	5.44699e-07
ENSDARG00000058631	NA	-0.254366	0.42706	0.0858064	0.969267	0.0448617	0.30357	0.449356	1.51251	0.932585	0.779351	0.941579	0.196188	0.984144	NA	0.675356	0.00336757
ENSDARG00000044125	txn	-0.171883	0.173434	0.278666	0.442375	0.78423	0.478993	1.26994	1.50972	0.867125	0.745548	0.252773	0.0424703	1.59649e-06	0.0208519	9.33477e-18	1.01483e-20
ENSDARG00000102558	pde6ha	0.840234	2.00814	0.668609	-1.81804	0.75155	-1.3642	-0.253902	1.50896	0.789999	0.00646167	0.555419	0.0713039	0.461574	NA	0.892288	0.0181597
ENSDARG00000078404	cdh26.1	0.537461	0.614936	0.918235	-0.00980464	0.636247	0.221037	0.964682	1.50842	0.187028	0.00305155	2.10734e-08	0.997691	0.000860001	0.4978	8.3837e-09	1.14264e-18
ENSDARG00000077875	slc2a5	0.378468	0.730429	0.525025	0.595224	1.40899	0.177204	1.17087	1.5046	0.907842	0.572996	0.561433	0.748284	0.0364462	NA	0.114604	0.0195301
ENSDARG00000045799	acanb	-0.35328	-0.153254	-0.745116	-0.246524	-0.447213	0.27696	-0.599672	1.50394	0.797144	0.882377	0.0185807	0.811427	0.30084	0.586569	0.093067	2.26339e-08
ENSDARG00000010434	clu	0.22358	0.285704	-0.0572618	0.437773	0.231806	1.50015	0.372415	1.50113	0.891624	0.731168	0.932944	0.324239	0.686484	2.60916e-10	0.345551	1.17778e-09
ENSDARG00000097118	si:dkey-33c14.3	0.176241	0.839287	-0.00491662	-0.867595	-0.324248	0.526734	-1.24862	1.50062	0.956958	0.323046	0.997461	0.202283	0.765551	0.478321	0.00987389	0.00177615
ENSDARG00000056680	stc2a	-0.300994	-0.402199	-0.144605	0.979268	0.308286	0.0223503	0.354743	1.49558	0.812562	0.467743	0.766868	8.94271e-05	0.490167	0.974655	0.363368	3.14517e-10
ENSDARG00000101576	tbxta	0.0635314	0.000114659	-0.0681126	0.381189	0.369734	0.0812241	0.766001	1.49437	0.958256	1	0.846754	0.18438	0.151343	0.854899	1.90488e-05	2.91249e-19
ENSDARG00000102583	il4r.1	-0.256488	-0.220768	-0.51038	0.972595	0.559622	1.25146	0.445601	1.492	0.893979	0.84776	0.260368	0.0663014	0.429332	0.00620366	0.576807	0.000234346
ENSDARG00000096872	NA	-0.780163	-0.32791	-1.24867	1.01457	0.985106	0.578857	1.51086	1.48915	0.956993	0.970514	0.73766	0.0978776	0.0801413	NA	0.000724381	0.00148443
ENSDARG00000000349	cfap300	-0.0493686	-0.470699	-0.261491	0.996242	0.325617	1.07729	0.672103	1.48859	0.984958	0.735679	0.77069	0.447207	0.879764	NA	0.621006	0.0405589
ENSDARG00000101206	zgc:113363	-0.0824752	0.0238483	0.540242	0.966353	1.00467	0.319837	0.925499	1.48742	0.95873	0.982951	0.0362392	0.000572295	0.000168517	0.522092	0.000667404	9.4892e-10
ENSDARG00000087625	olfm4.1	0.0959218	0.269818	0.828758	1.05311	0.774692	1.12571	1.28356	1.48705	0.974554	0.868818	0.143182	0.0631273	0.223547	NA	0.00547301	0.000907363
ENSDARG00000077219	plxdc2a	-0.0589239	-0.243404	-0.538546	0.406461	0.131474	0.214295	0.477801	1.48396	0.971876	0.715378	0.0517759	0.58378	0.898725	0.751969	0.315158	6.97311e-08
ENSDARG00000059923	slc25a47a	0.0459018	-0.209696	0.0444801	0.894519	0.267262	-0.0559144	0.755686	1.48385	0.983534	0.869674	0.961125	0.0474519	0.767941	0.95445	0.092751	4.0992e-05
ENSDARG00000014358	optc	-0.712617	-0.34547	-0.188577	0.0196621	-0.305665	0.986067	0.216691	1.48324	0.468622	0.700373	0.753268	0.996963	0.698742	0.00593929	0.790541	1.01672e-06
ENSDARG00000004328	lin28aa	0.245254	-0.0531894	0.258074	0.284667	-0.224138	0.927536	0.796471	1.47799	0.923311	0.977812	0.726945	0.910498	0.882389	NA	0.207954	0.00128122
ENSDARG00000092204	ms4a17a.5	0.327396	0.735129	0.768617	1.05207	-0.688219	0.978195	0.531182	1.47557	0.907888	0.475897	0.228197	0.374413	0.719148	NA	0.73141	0.0380845
ENSDARG00000002165	psme1	1.12609	1.08817	1.08353	0.761967	1.57896	-0.165568	1.65415	1.46961	0.589171	0.346701	0.165595	0.428868	0.00157113	NA	0.000638073	0.00523656
ENSDARG00000016733	psat1	0.00561174	-0.282168	0.0632648	0.639185	0.299449	0.097689	0.619613	1.46739	0.996445	0.528141	0.883194	0.00312703	0.325829	0.82013	0.00230549	3.68174e-15
ENSDARG00000037943	cpt1a2b	0.0103664	0.147809	0.268209	0.342859	0.648352	0.658724	0.895044	1.46676	0.993139	0.802722	0.282601	0.389482	0.0035244	0.00554733	3.93455e-06	1.04651e-15
ENSDARG00000043581	gadd45aa	0.244983	-0.00139286	0.130652	0.138858	0.528103	0.00578463	0.594079	1.46522	0.881623	1	0.830106	0.959006	0.28679	0.994537	0.180811	2.25869e-06
ENSDARG00000090297	ldlrad2	-0.445331	-0.464209	-0.232004	0.459368	-0.0158593	0.387799	0.546574	1.45956	0.743932	0.509677	0.671917	0.500198	0.992543	0.485618	0.228571	2.57789e-06
ENSDARG00000075766	sccpdha.1	0.552674	0.291949	0.421228	0.227332	0.665161	-0.163065	0.686914	1.45861	0.74689	0.826739	0.503183	0.918979	0.239934	0.860912	0.202993	0.000223855
ENSDARG00000098890	cyp2aa9	-0.0841072	-0.100338	-0.122043	0.850054	0.945976	-0.190071	1.1382	1.45859	0.941515	0.878754	0.708104	2.40703e-06	2.99745e-08	0.602318	2.40142e-12	1.43209e-17
ENSDARG00000100426	fam167b	0.282107	0.417268	0.108599	0.0838846	0.161731	0.231316	0.339807	1.45483	0.873294	0.580086	0.874283	0.975593	0.849148	0.697962	0.528687	4.36244e-07
ENSDARG00000017634	pdcb	0.0317475	0.643659	0.278477	0.0983501	0.184326	-0.263787	0.190943	1.44676	0.995376	0.786955	NA	0.989029	NA	NA	0.930553	0.0466167
ENSDARG00000103639	NA	0.824031	0.345065	0.768572	-0.0683131	0.176203	-0.379533	1.18241	1.44106	0.585345	0.815012	0.177803	0.988308	0.898239	NA	0.00660552	0.000469293
ENSDARG00000094719	LOC101884954	0.617097	-0.039156	0.646214	1.24556	1.15364	0.228253	0.516521	1.44015	0.533713	0.97902	0.0746185	5.66762e-06	2.14118e-05	0.686019	0.180467	1.94458e-07
ENSDARG00000052734	hmgcra	-0.545219	-0.364301	-0.572308	-0.373906	-0.785126	-0.242681	0.595341	1.43601	0.6123	0.602321	0.110009	0.596303	0.0219366	0.670854	0.0971373	3.05296e-07
ENSDARG00000017835	brf1a	0.278009	0.00779258	-0.00719963	0.849258	0.417325	0.111023	0.0991416	1.43423	0.807508	0.994823	0.99261	0.000235137	0.190499	0.830739	0.88473	5.32854e-12
ENSDARG00000096563	wu:fb36g12	-0.529787	-1.83889	0.00485011	1.16155	2.52029	1.94313	2.15765	1.42891	0.887486	0.0225046	0.998886	0.840465	0.151738	0.360941	0.264826	0.495903
ENSDARG00000097726	si:ch211-149e23.4	1.16172	1.08155	1.87539	-0.191877	1.59662	0.553945	0.980761	1.42143	0.361555	0.196272	5.65797e-05	0.967738	0.00257771	NA	0.155675	0.0106772
ENSDARG00000079472	LOC100333265	0.16687	0.464274	0.229994	0.75549	0.431313	1.16885	0.741239	1.41104	0.94555	0.608937	0.741421	0.391002	0.700535	NA	0.292814	0.00265245
ENSDARG00000039269	arg2	-0.43497	-0.67895	-0.395434	0.99623	-0.24091	0.562091	-0.345053	1.40331	0.739006	0.142043	0.366363	0.00141463	0.726617	0.164266	0.514237	1.33289e-06
ENSDARG00000051956	isca1	0.06284	-0.243828	-0.0910752	1.1737	0.714065	0.249627	0.821985	1.39558	0.964554	0.616363	0.820155	1.47722e-10	0.000476107	0.468781	2.06748e-05	2.57203e-13
ENSDARG00000023217	crema	0.160705	0.524396	0.471349	1.04441	0.909595	1.13112	0.595912	1.39453	0.94114	0.457626	0.313206	0.00236156	0.00806432	0.000812607	0.158521	1.01787e-05
ENSDARG00000101023	msx2b	0.23362	0.676856	0.654415	0.595097	0.871728	0.423054	1.25641	1.38524	0.681862	4.72549e-08	7.4273e-08	0.000243147	5.3529e-10	0.0319616	2.26147e-22	5.22245e-24
ENSDARG00000078878	NA	-0.217373	1.10602	0.730846	1.57206	0.666892	-0.0680106	0.847206	1.38199	0.961666	0.349025	0.4357	0.0202204	0.558533	NA	0.351418	0.0379349
ENSDARG00000103295	cyp3a65	0.41181	-0.179044	0.302739	0.549639	0.501167	0.0967435	1.1113	1.37928	0.893285	0.941646	0.773241	0.703358	0.639265	NA	0.0590229	0.00870165
ENSDARG00000039806	tbxtb	-0.311816	-0.353463	0.106318	0.132492	0.510103	0.453278	0.0674081	1.37244	0.902758	0.809291	0.914435	0.982397	0.693054	NA	0.978075	0.0177723
ENSDARG00000077549	aifm2	0.541068	0.533842	0.781861	0.337803	0.811937	0.15578	1.23074	1.37014	0.21368	0.0389778	2.22704e-05	0.270913	3.6266e-06	0.67035	9.19827e-15	1.80535e-15
ENSDARG00000077570	NA	0.198228	0.39546	0.294944	0.196931	1.31653	0.564053	1.16875	1.37005	0.952149	0.800454	0.744041	0.970446	0.0489651	NA	0.100104	0.0285555
ENSDARG00000032496	pon1	0.39904	0.40407	0.790109	0.54865	1.00897	0.207881	1.36253	1.36783	0.595571	0.266176	3.37107e-05	0.0486029	7.94312e-07	0.621026	5.81421e-13	3.97633e-11
ENSDARG00000105584	slc8b1	0.20774	0.250692	0.892668	0.439385	0.542273	0.457825	1.21606	1.36572	0.884587	0.745548	0.000142674	0.330581	0.0979262	0.226467	5.77835e-08	3.10125e-09
ENSDARG00000019709	rhoua	0.253367	0.299535	0.306878	0.531267	0.196041	0.657245	0.80089	1.36445	0.801213	0.527957	0.289637	0.0519012	0.696689	0.00745238	0.000119504	2.48725e-12
ENSDARG00000060927	si:ch211-136a13.1	0.0188883	0.140647	0.0167734	0.457719	-0.0709125	0.806947	0.289873	1.3613	0.987776	0.841814	0.977206	0.128088	0.92144	0.000279526	0.408497	4.37643e-12
ENSDARG00000077497	igsf10	0.0872624	-0.188833	-0.0543877	0.153344	0.0045451	-0.0790621	0.170642	1.3587	0.929559	0.646093	0.871511	0.77236	0.995203	0.827249	0.575645	1.74454e-21
ENSDARG00000014103	dkk1a	0.602875	0.580506	0.613915	0.71476	0.939195	0.5066	0.813265	1.35518	0.673878	0.459713	0.208149	0.322452	0.0598492	NA	0.128232	0.000918489
ENSDARG00000061120	slc43a2b	-0.124073	-0.123475	0.22287	1.26378	0.952162	0.451115	1.31484	1.34046	0.916101	0.850331	0.428967	2.82769e-14	2.43013e-08	0.0528327	2.40792e-16	6.4159e-14
ENSDARG00000059993	trpm4a	0.169606	-0.0620142	0.418426	0.458678	0.458275	0.197959	1.29954	1.33598	0.753987	0.898017	0.000389964	0.00208896	0.00126131	0.378429	1.70608e-32	9.54142e-30
ENSDARG00000092383	snorc	-0.0250028	-0.0474671	0.112695	-0.45589	-0.0287787	-0.00289269	-0.0136536	1.33511	0.988161	0.972216	0.847194	0.339495	0.979284	0.995861	0.989906	5.67393e-08
ENSDARG00000070669	cxcr3.3	-0.508534	-0.197908	-0.257221	0.702938	0.481671	0.270743	0.46055	1.3351	0.588978	0.816474	0.534602	0.0308092	0.203155	0.591001	0.223717	1.62731e-07
ENSDARG00000086248	kcnj1a.3	0.330475	0.306051	-0.25788	2.13963	0.745918	0.740813	2.59044	0.600564	0.929602	0.898017	0.843323	0.0266123	0.711626	NA	0.00122467	0.697405
ENSDARG00000076221	fthl28	-0.491659	-0.315971	0.0721381	1.65465	1.06463	0.689009	0.800035	1.33373	0.739182	0.759735	0.928624	1.92224e-06	0.00693733	0.186796	0.0771668	0.000425142
ENSDARG00000100719	uraha	-0.00888698	0.41685	0.434734	0.376829	0.782972	0.378623	0.726498	1.33056	0.995248	0.247048	0.0866765	0.455649	0.00255868	0.340224	0.00612847	7.13794e-09
ENSDARG00000061081	arpp21	0.192727	0.289272	0.154435	0.630309	1.01986	1.08501	0.365021	1.32759	0.90231	0.710275	0.771741	0.0134365	4.34377e-07	2.48834e-07	0.249584	1.07117e-10
ENSDARG00000075261	timp2b	-0.114232	0.000558335	-0.0740296	0.265076	0.360835	0.884938	0.375615	1.32636	0.970503	1	0.938619	0.894579	0.689792	0.0890089	0.645341	0.00224119
ENSDARG00000031776	fthl27	0.155451	0.0124006	0.538322	0.775333	1.03906	0.146885	0.793847	1.32558	0.875935	0.98736	0.00265618	1.22012e-05	9.45541e-11	0.675403	2.37903e-06	6.53223e-15
ENSDARG00000101757	NA	0.738972	1.27311	0.835716	0.612391	1.27803	1.07291	1.28021	1.3249	0.689737	0.0182954	0.155434	0.700325	0.0453206	NA	0.0418401	0.0286315
ENSDARG00000093156	si:ch73-21g5.7	-0.299994	-0.114136	-0.0741538	0.805911	0.36091	-0.0384554	0.879194	1.32441	0.735542	0.878754	0.866046	0.00126376	0.330796	0.952337	0.00011301	2.11432e-09
ENSDARG00000099678	LOC571582	-0.776928	0.0568279	0.12447	-0.209682	0.98704	0.0333906	1.22534	1.32385	0.698441	0.979338	0.903427	0.945509	0.0406687	NA	0.00413775	0.00184349
ENSDARG00000002196	bach1b	0.177789	0.141541	0.60652	0.614962	0.843386	0.550036	1.057	1.31769	0.79206	0.735894	1.26181e-06	1.60858e-05	4.84047e-11	0.000329082	4.9264e-18	6.54701e-24
ENSDARG00000058476	stc1l	0.575326	0.559899	0.512653	0.911903	0.1032	-0.106589	0.928999	1.31588	0.777669	0.603655	0.443888	0.0833115	0.939756	0.916091	0.0455794	0.00172692
ENSDARG00000104758	zgc:194981	0.286103	0.565689	0.755623	0.320608	0.545866	0.232336	0.817397	1.31437	0.895254	0.487436	0.093028	0.829638	0.372615	0.780923	0.0754656	0.000541873
ENSDARG00000099252	ipcef1	0.112431	-0.121189	0.0310639	0.74498	0.486063	0.371197	0.94367	1.31312	0.939041	0.889855	0.95848	0.0133221	0.182455	0.386069	0.000174694	4.6241e-08
ENSDARG00000006526	fn1b	-0.257797	-0.141543	0.082505	0.503709	-0.41459	1.58848	-0.318946	1.30756	0.83981	0.868238	0.871577	0.130789	0.211559	1.58469e-13	0.403158	2.00801e-08
ENSDARG00000093003	acy3.1	0.337553	0.513139	0.150463	0.514258	1.04494	-0.361153	0.818221	1.30398	0.860033	0.500562	0.832814	0.539353	0.00884802	0.655443	0.0712577	0.000387067
ENSDARG00000021242	mvp	0.0280821	-0.614943	-0.457373	0.878413	0.527437	1.04136	0.655771	1.30192	0.984958	0.109105	0.194099	0.00248043	0.130481	0.000152276	0.0314908	1.12788e-06
ENSDARG00000102496	NA	-0.327065	0.207187	0.315951	-0.0749423	1.01007	-0.103984	1.42747	1.29213	0.895963	0.898017	0.664007	0.990914	0.214628	NA	0.0233792	0.0437219
ENSDARG00000074235	LOC797620	0.120231	0.430574	0.32176	0.254499	-0.545847	0.811066	-0.0766761	1.28804	0.971876	0.755093	0.695878	0.935033	0.612806	NA	0.968677	0.0152992
ENSDARG00000016999	lin28ab	-0.227603	0.013168	0.0588904	0.571129	0.362032	0.83577	0.832906	1.28591	0.861258	0.990375	0.911831	0.0604036	0.325917	0.000949963	0.000356378	1.72088e-08
ENSDARG00000093048	si:ch211-158d24.4	0.132455	0.509662	0.228888	0.423543	0.916219	-0.348414	0.945351	1.28382	0.953212	0.470981	0.700318	0.667583	0.0253684	0.654362	0.0178874	0.000335941
ENSDARG00000104693	il6st	0.0388309	0.120967	0.0617967	0.61356	0.502508	0.890705	0.41506	1.27858	0.974554	0.844342	0.871974	0.00163971	0.0113364	3.48678e-07	0.0540821	9.34956e-14
ENSDARG00000070950	styk1a	-0.196041	0.125562	-0.112318	0.202853	0.671779	0.601724	1.30637	1.27548	0.932262	0.938275	0.895387	0.918872	0.146332	0.238781	6.64686e-05	0.000253334
ENSDARG00000093738	pth1a	0.805757	1.85373	3.24323	1.41474	2.10295	1.06755	1.90161	0.296614	0.941265	0.676047	0.098986	0.318642	0.0211299	NA	0.046418	0.872798
ENSDARG00000091111	tifa	-0.0943759	-0.164189	-0.0238083	0.841998	0.485212	0.282335	0.624306	1.26848	0.951125	0.82514	0.968193	0.000235137	0.0836826	0.454399	0.010267	3.64159e-09
ENSDARG00000076773	lrrc58a	-0.56836	-0.539757	-0.160469	0.519933	0.950343	0.140124	0.812355	1.26523	0.780462	0.612562	0.857391	0.744272	0.165995	NA	0.275025	0.0226216
ENSDARG00000076230	atp10b	-0.0675516	0.110491	0.119334	0.338387	0.693451	0.148351	1.41356	1.26503	0.970291	0.908045	0.803961	0.585008	0.0170856	0.79954	3.59671e-10	3.86194e-07
ENSDARG00000016132	keap1a	0.226641	0.0398891	0.568496	0.658898	0.930263	0.144954	1.04321	1.26323	0.723603	0.955171	7.71149e-05	2.90282e-05	2.56218e-11	0.652114	8.23266e-15	8.7715e-20
ENSDARG00000038996	egln1a	0.76113	0.120251	1.37852	0.244631	0.892705	0.51164	1.1867	1.26252	0.695795	0.958677	0.00605232	0.89119	0.0275362	NA	0.000729361	0.000452482
ENSDARG00000089507	ugt1b5	0.881074	1.1577	1.38829	0.171632	1.46505	-0.0565848	1.47839	1.25935	4.1066e-05	1.78193e-14	7.44792e-22	0.791821	1.09811e-20	0.901607	2.56171e-21	7.69794e-13
ENSDARG00000017034	sqor	0.673262	0.371129	0.803311	0.428988	0.799311	0.399487	0.860323	1.25717	0.00172216	0.140388	9.3859e-09	0.024832	2.83371e-08	0.0429923	8.24969e-10	4.1569e-18
ENSDARG00000059931	hyal2a	0.277199	-0.255834	0.233747	0.808902	0.618413	0.755694	0.709461	1.25646	0.796272	0.677945	0.511465	0.0155356	0.09403	0.0328617	0.033307	3.56406e-06
ENSDARG00000001873	phgdh	-0.0286229	-0.0565643	0.257218	0.616718	0.122054	0.110327	0.487997	1.25158	0.979801	0.935697	0.256764	0.000316743	0.765911	0.74776	0.00570113	1.1708e-15
ENSDARG00000115762	NA	0.482809	0.333524	0.677769	0.789756	0.500386	0.245525	0.269377	1.24874	0.753987	0.758341	0.12464	0.0542483	0.320887	0.709228	0.708716	0.000139339
ENSDARG00000094973	wnt16	0.122459	0.0628798	0.0544412	0.555356	0.376463	0.492362	0.636339	1.24382	0.939041	0.95614	0.928107	0.251104	0.504479	0.284418	0.0895762	8.10286e-06
ENSDARG00000073876	si:ch1073-165f9.2	0.482752	-0.754248	0.469468	-0.757234	0.351823	-0.354029	0.327969	1.24311	0.829375	0.480745	0.506413	0.39408	0.724549	NA	0.736988	0.0044107
ENSDARG00000031683	fosab	-0.46196	-0.235412	-0.0604206	1.02997	1.96534	1.99684	0.268016	1.23589	0.881167	0.914354	0.967444	0.232441	0.000289672	0.000486404	0.860661	0.0626152
ENSDARG00000042727	exo5	0.192798	-0.00819086	0.127545	0.703426	0.672115	0.611798	0.604989	1.23505	0.922257	0.995892	0.845092	0.16557	0.14626	0.228803	0.209565	0.00032268
ENSDARG00000055160	chadla	0.0551332	0.176947	0.186727	-0.208559	-0.0872357	-0.134021	-0.0919113	1.23343	0.979898	0.89269	0.783408	0.917223	0.943146	0.870434	0.939966	0.00093649
ENSDARG00000076904	loxl5b	0.0138831	0.0381458	0.0418987	-0.0978047	-0.614109	0.253315	-0.197688	1.23334	0.996362	0.984727	0.969262	0.981673	0.40118	NA	0.867895	0.0028876
ENSDARG00000016200	trib3	-0.296439	-0.116627	-0.223531	0.528167	0.185934	0.191835	0.382511	1.23129	0.657726	0.839542	0.360118	0.00823504	0.603348	0.542475	0.0778851	7.34663e-14
ENSDARG00000096310	taf1c	0.0434384	-0.202789	-0.181714	0.69731	0.387819	0.230373	0.463176	1.23048	0.979801	0.817485	0.702663	0.0466252	0.411094	0.682883	0.256122	5.78133e-06
ENSDARG00000045568	bcat1	0.0293216	-0.0676421	-0.0534279	0.788836	0.369296	-0.186052	0.282482	1.2296	0.984958	0.955778	0.933982	0.0135593	0.428536	0.752578	0.597848	7.37663e-06
ENSDARG00000097635	NA	0.335396	-0.1586	0.246583	0.361368	0.599736	0.0575415	0.982511	1.22935	0.789227	0.871511	0.575612	0.425189	0.0240359	0.921891	8.19426e-06	9.8122e-08
ENSDARG00000101919	foxj1a	0.105371	0.270349	-0.0167068	0.405837	0.573554	0.731461	0.666855	1.22419	0.929559	0.537277	0.975304	0.229526	0.0164427	0.0016527	0.00252634	7.42544e-10
ENSDARG00000099313	naga	0.13778	0.0603388	0.818774	0.681554	0.585455	0.0729302	0.49714	1.22393	0.881963	0.931285	4.00472e-09	3.48081e-05	0.000510006	0.850573	0.00508765	3.74128e-16
ENSDARG00000035559	tp53	0.172426	-0.190442	-0.167737	0.61624	0.351405	0.312573	0.301719	1.22347	0.879141	0.75495	0.628089	0.00662535	0.218657	0.304561	0.323995	3.35747e-10
ENSDARG00000045378	pi15a	-0.0396372	0.148569	-0.286853	0.128727	-0.260646	0.439295	-0.0190458	1.2218	0.984958	0.921887	0.655911	0.971674	0.822662	0.542918	0.990999	0.00385316
ENSDARG00000094281	si:ch73-196i15.3	0.449087	0.671643	0.311398	0.411903	0.639394	0.33665	1.52041	1.21997	0.657551	0.0393547	0.415416	0.398848	0.0328767	0.430383	1.08608e-11	1.79675e-06
ENSDARG00000009901	slc38a5a	-0.301863	-0.118785	-0.0745909	0.51901	0.588825	0.260523	0.808686	1.21988	0.551171	0.809006	0.800933	0.00264787	0.000170842	0.278499	1.10455e-08	1.94426e-17
ENSDARG00000018146	gpx1a	0.5039	0.182263	0.946235	0.0926821	1.00367	-0.0236453	1.2233	1.21955	0.429817	0.804488	2.65011e-06	0.966074	1.65122e-05	0.973393	2.21704e-08	2.84262e-07
ENSDARG00000102207	zgc:86738	-0.238972	-0.174949	-0.392234	0.827941	0.403082	0.25466	0.728808	1.21908	0.799482	0.775171	0.105402	0.000235137	0.20577	0.528057	0.00122467	2.08798e-09
ENSDARG00000015343	pgd	0.132422	0.0845904	0.648909	0.131892	0.61134	0.0284269	1.03787	1.21855	0.873533	0.87568	5.93622e-07	0.784448	4.80341e-06	0.93797	4.23263e-18	9.28634e-21
ENSDARG00000062707	plat	0.285997	0.209666	0.693233	0.502576	0.157327	0.383285	0.226995	1.21742	0.848019	0.821585	0.0242335	0.270433	0.845084	0.397547	0.717099	6.96463e-06
ENSDARG00000007836	ctsla	0.0202186	-0.282394	0.304606	0.861697	0.342369	0.423077	1.26622	1.2137	0.983534	0.303825	0.103676	2.61449e-10	0.0572797	0.0148974	9.04985e-24	1.09096e-17
ENSDARG00000035890	fuca1.1	0.203806	0.221804	0.768466	0.557063	0.547156	0.225413	0.809512	1.21005	0.752549	0.487436	2.63967e-10	0.000262422	0.000209169	0.327923	8.24969e-10	1.24277e-18
ENSDARG00000097606	tmem82	0.205466	0.31996	0.232628	0.756552	1.10075	0.114901	1.2021	1.20895	0.939041	0.817485	0.772852	0.373719	0.0411388	NA	0.0178838	0.0166734
ENSDARG00000103199	si:dkey-247k7.2	0.0628176	1.64914	0.167417	-0.491803	0.15173	0.7995	0.599149	1.20569	0.978748	5.01326e-08	0.814475	0.520486	0.885529	0.0628115	0.202275	0.000705631
ENSDARG00000076787	angpt4	0.0925564	0.560915	0.922956	0.326707	0.81438	0.43926	0.652136	1.20442	0.961665	0.219537	0.000348339	0.742336	0.0218964	0.400991	0.10247	7.02167e-05
ENSDARG00000052215	btr02	0.379688	0.650028	0.435687	0.695813	0.981286	0.404191	1.07538	1.20137	0.487774	0.000299395	0.0341924	0.0113692	1.23768e-05	0.272827	5.7031e-07	3.13705e-08
ENSDARG00000101090	pappaa	0.119767	0.286926	0.622055	0.414924	0.284994	0.808113	0.653008	1.20026	0.972573	0.868818	0.373093	0.781215	0.809953	0.196846	0.335884	0.0169347
ENSDARG00000044415	tlr5a	-0.205681	0.134728	-0.0926697	0.760739	0.428746	0.374696	0.124468	1.19294	0.939041	0.939993	0.925731	0.466651	0.733481	NA	0.94894	0.0380831
ENSDARG00000014646	aoc2	0.298071	0.483626	0.667133	0.306509	1.26586	-0.164057	0.848639	1.19244	0.595566	0.00418023	9.96642e-07	0.193778	1.2934e-22	0.567539	5.64268e-10	6.14789e-17
ENSDARG00000060366	slc12a9	0.174834	0.167428	0.324523	0.604054	0.515779	0.232406	0.441566	1.19225	0.850753	0.745548	0.131495	0.0059461	0.0213992	0.507165	0.0672486	1.42046e-11
ENSDARG00000040190	qdpra	0.0907927	-0.0793526	0.34566	0.3816	0.961243	0.208241	1.05534	1.19194	0.936922	0.911574	0.125481	0.138754	3.02282e-09	0.502223	2.09632e-11	3.68121e-12
ENSDARG00000006019	tktb	0.24383	-0.0434316	0.167922	0.603332	0.505977	0.218045	0.80016	1.19093	0.702773	0.94775	0.487136	0.000113782	0.00137923	0.363941	7.68663e-09	3.30232e-16
ENSDARG00000028386	htatip2	0.337362	0.312883	0.675015	0.66051	1.17372	0.0537701	1.2674	1.18604	0.545957	0.330418	8.28727e-06	0.000109451	2.40528e-16	0.899224	1.38208e-19	1.08459e-14
ENSDARG00000101434	slc39a3	0.314945	0.230588	-0.226558	0.352758	0.701848	0.593313	0.125996	1.18512	0.881623	0.86833	0.764783	0.886789	0.382989	NA	0.943956	0.0259941
ENSDARG00000094088	si:ch211-229n2.7	0.255461	0.313305	0.163974	0.7685	1.16975	0.522616	1.12647	1.18486	0.834405	0.571335	0.698609	0.0805838	0.000304932	0.317819	0.000507017	0.000263952
ENSDARG00000019195	vps9d1	0.301783	0.400703	0.281523	0.522126	0.984268	0.142939	0.715269	1.18068	0.679528	0.158488	0.263697	0.0152395	1.88807e-09	0.702855	5.21371e-05	3.90472e-12
ENSDARG00000078138	si:ch211-202h22.8	0.437601	0.0638001	-0.0324865	0.862274	1.52716	-0.0660364	1.26702	1.17938	0.626016	0.951236	0.958363	0.0254229	8.07162e-08	0.942159	2.32278e-05	0.00019874
ENSDARG00000028257	cyb561a3b	0.383065	1.07938	0.267941	-0.637105	0.736229	-0.374794	0.751327	1.17602	0.803129	0.000835176	0.627035	0.488316	0.146983	NA	0.122005	0.00206676
ENSDARG00000022560	clcnk	0.285264	-0.0354766	0.216311	0.534995	-0.268091	0.0193734	1.09264	1.17241	0.907648	0.986	0.792598	0.648849	0.846951	NA	0.0293449	0.0153583
ENSDARG00000068096	atf5a	-0.126642	-0.120021	0.0619141	0.684056	0.456886	0.0299442	0.308422	1.16358	0.907745	0.85279	0.874208	0.000308267	0.0335877	0.951771	0.243431	2.43647e-11
ENSDARG00000086957	si:dkeyp-118a3.2	-0.0960568	-0.357024	0.0812773	0.178938	-0.0697893	0.130117	0.561641	1.16351	0.924528	0.170131	0.798508	0.716239	0.898089	0.699425	0.000705486	3.60117e-15
ENSDARG00000078754	gra	-0.245685	-0.0276534	-0.338743	0.286453	0.565568	0.604089	0.498964	1.16246	0.924528	0.987873	0.629891	0.927543	0.583953	NA	0.638045	0.0409923
ENSDARG00000101557	scarb1	0.303817	0.499103	0.415405	0.352581	0.586505	0.196226	0.707596	1.15717	0.674156	0.0264545	0.051672	0.327547	0.00829772	0.620192	0.000468978	5.1449e-10
ENSDARG00000062821	slc6a15	-0.252942	-0.0962336	0.101983	0.434938	0.0564144	0.0997898	-0.0329245	1.15607	0.861258	0.927336	0.847617	0.341683	0.95236	0.868018	0.974409	7.27617e-06
ENSDARG00000077559	LOC792958	0.101361	-0.10781	0.0592555	1.12848	0.930491	0.688297	0.898224	1.15358	0.95645	0.92284	0.925084	0.000148115	0.00258673	0.0750574	0.00383774	9.20241e-05
ENSDARG00000034559	srpx2	-0.163309	0.432129	0.222749	0.0583695	0.37936	0.562174	0.908075	1.15298	0.944922	0.624085	0.736648	0.990822	0.731448	NA	0.106982	0.0148296
ENSDARG00000104474	il6r	0.56023	0.540065	0.622058	0.462918	1.09455	0.196403	0.850192	1.15209	0.151441	0.0260491	0.00147397	0.138696	1.24987e-08	0.650857	3.54811e-05	6.53455e-09
ENSDARG00000040816	uts2r3	0.379041	0.295783	0.49219	0.714162	0.826139	0.224931	0.835603	1.1516	0.797144	0.755093	0.243076	0.330653	0.13546	0.818839	0.116993	0.00745474
ENSDARG00000054321	ngs	0.0533184	-0.0918659	0.150358	0.126154	-0.191637	-0.145736	0.39966	1.15093	0.941515	0.80714	0.363721	0.661237	0.214026	0.406141	0.000173525	1.43234e-30
ENSDARG00000035422	ccn1l1	-0.473308	-0.326669	-0.1285	1.04066	1.5471	2.01275	-0.213852	1.14913	0.812189	0.802722	0.881247	0.0271873	2.81865e-05	NA	0.854605	0.00613106
ENSDARG00000044685	nr0b2a	-0.159358	-0.245843	0.306227	1.64542	1.77541	1.08159	1.72566	1.14659	0.923556	0.747197	0.424959	9.6944e-12	3.45212e-14	0.000113645	1.26314e-13	3.19135e-05
ENSDARG00000104113	zgc:136767	-0.301107	0.246898	-0.380053	1.01184	1.38516	0.791475	1.64864	1.27132	0.924469	0.892103	0.663088	0.467076	0.110413	NA	0.0293449	0.123602
ENSDARG00000105052	cfhl5	1.184	0.695883	1.16939	0.534486	0.117451	0.266165	1.21512	1.14502	0.393841	0.589779	0.0628841	0.676863	0.943131	0.796794	0.0196733	0.037211
ENSDARG00000054196	slc38a8b	-0.746628	-0.416834	-0.254414	-0.327282	-0.0587449	0.181708	0.316644	1.14488	0.657144	0.732911	0.738434	0.8908	0.974753	NA	0.768688	0.0147048
ENSDARG00000061100	nars1	0.103766	-0.00913273	0.162745	0.424972	0.224056	0.169577	0.334572	1.14313	0.951821	0.993495	0.7177	0.294963	0.671833	0.724987	0.380175	2.76378e-06
ENSDARG00000099564	atoh1b	-0.431595	-0.498097	0.415917	0.407467	0.436824	0.883821	0.981591	1.14101	0.595571	0.158488	0.122762	0.43111	0.272018	0.00172498	7.30127e-05	2.94444e-06
ENSDARG00000016457	irf9	0.0243999	0.433267	0.112697	0.829448	0.456773	0.427392	0.512597	1.13875	0.990538	0.550686	0.868378	0.00924152	0.27872	0.328188	0.178111	5.54396e-05
ENSDARG00000056395	onecut3a	0.125494	-0.00826842	0.231933	0.649377	0.449263	0.557767	0.514482	1.1357	0.941515	0.994823	0.604447	0.070461	0.281415	0.142813	0.163664	2.39281e-05
ENSDARG00000022712	stat3	-0.069186	0.210383	0.157626	0.594606	0.380285	0.778637	0.340272	1.13518	0.952335	0.606409	0.564056	0.00084085	0.0662617	2.88352e-06	0.114982	7.80366e-13
ENSDARG00000033144	psme2	0.19022	-0.0421878	0.255995	0.860207	1.23628	0.673885	1.5142	1.12803	0.941515	0.982951	0.727665	0.121063	0.00264925	0.254035	5.97429e-05	0.0100167
ENSDARG00000068589	LOC572200	0.127196	0.200698	0.322399	-0.111347	-0.292616	-0.273582	0.398962	1.12637	0.92667	0.760343	0.283068	0.92962	0.394711	0.42443	0.144257	4.95915e-08
ENSDARG00000098096	NA	-0.0317874	0.330468	0.572697	0.407948	0.378741	-0.116023	0.439771	1.12242	0.987956	0.75495	0.216587	0.750473	0.684581	0.914506	0.571788	0.0093513
ENSDARG00000017773	slc16a12a	-0.111824	-0.294883	-0.0123209	0.929801	0.609453	0.30473	0.753296	1.12138	0.954719	0.716176	0.988293	0.00709498	0.139635	0.605225	0.0346801	0.000340674
ENSDARG00000057113	c6	0.0885174	0.00859149	-0.0486477	0.725775	-0.27674	1.59523	-0.121685	1.11951	0.961179	0.994704	0.935805	0.0227967	0.62762	7.26751e-11	0.876354	3.19926e-05
ENSDARG00000025428	socs3a	-0.609723	-0.196972	-0.577382	0.508378	0.799477	2.10019	-0.207745	1.11786	0.731521	0.90453	0.336058	0.649853	0.169178	2.08065e-07	0.867461	0.0213225
ENSDARG00000104370	esm1	-0.389045	0.00400146	0.12131	0.906052	0.684414	0.485882	0.0348141	1.11245	0.827546	0.999162	0.866581	0.0357399	0.14812	0.400825	0.981551	0.00280414
ENSDARG00000102221	hacd4	-0.299207	-0.115586	-0.00184656	0.840811	0.504697	0.533058	0.517046	1.10825	0.873171	0.932887	0.998966	0.094471	0.434589	0.381812	0.403913	0.00486002
ENSDARG00000109442	NA	-0.0339787	0.385762	-0.0754762	0.503817	0.66867	0.524543	0.724156	1.10671	0.988034	0.719328	0.933982	0.651766	0.304161	NA	0.223006	0.0145495
ENSDARG00000013422	slc8a1a	0.240269	0.354176	0.349987	0.186373	0.0877223	0.416067	0.615652	1.10567	0.873171	0.578202	0.369003	0.906842	0.931269	0.383783	0.0939668	0.000154355
ENSDARG00000094809	ms4a17a.11	0.182584	0.073028	0.132595	0.629794	0.237877	0.525519	0.604739	1.10554	0.893602	0.942798	0.768426	0.0520033	0.68455	0.134552	0.045421	1.16463e-05
ENSDARG00000103766	cyp2aa11	-0.333008	0.0476421	-0.0524107	0.256264	-0.0481745	0.2605	0.28359	1.10499	0.877367	0.979338	0.957897	0.896717	0.976371	0.750754	0.758282	0.00733604
ENSDARG00000055722	bco2a	-0.249064	-0.214346	-0.000187577	0.383104	-0.0800942	0.00424556	0.746212	1.1026	0.860834	0.794056	1	0.531483	0.935126	0.994901	0.0132262	3.63227e-05
ENSDARG00000026655	tspo	0.279072	0.0864411	0.457199	0.0468583	0.78849	0.146446	1.20555	1.10039	0.772693	0.921002	0.0649761	0.982397	8.51582e-05	0.731174	1.30047e-11	2.73737e-08
ENSDARG00000100952	wu:fj16a03	0.27767	0.0678824	0.330577	0.682183	1.04935	0.288284	0.94781	1.0995	0.829375	0.951236	0.364603	0.00789706	5.93809e-07	0.442509	8.78329e-06	1.06628e-06
ENSDARG00000045408	tagln	0.555504	-0.149605	-0.0293894	0.462654	-0.367309	0.834158	-0.145222	1.0961	0.847287	0.954582	0.986799	0.650988	0.695115	NA	0.906281	0.0105712
ENSDARG00000016375	asns	-0.0735046	-0.310027	-0.052235	0.480314	0.12265	0.359085	0.420114	1.09524	0.958593	0.457626	0.907224	0.0447173	0.809712	0.17865	0.0708985	4.06346e-09
ENSDARG00000016188	si:ch73-63e15.2	0.0487954	0.246913	0.139545	0.398571	0.393429	0.888439	0.26358	1.0944	0.971876	0.582599	0.677192	0.120572	0.0878719	5.76562e-07	0.358794	4.46448e-10
ENSDARG00000059404	rab43	-0.132002	-0.12416	-0.0239609	0.0950766	0.205637	0.22868	0.38281	1.09435	0.929602	0.890975	0.971485	0.966292	0.732784	0.640576	0.322667	1.7174e-05
ENSDARG00000109373	LOC566927	0.474503	0.515665	0.899881	0.302587	0.283107	0.742445	0.673943	1.09029	0.912049	0.837874	0.392663	0.898166	0.825533	NA	0.348911	0.0466053
ENSDARG00000036272	gcgrb	0.556319	0.198504	0.268771	0.0354864	0.484055	0.306515	1.11182	1.08814	0.747034	0.90453	0.724355	0.992714	0.498058	NA	0.0059403	0.00834423
ENSDARG00000038147	hbbe3	-0.250284	0.46295	0.664095	0.559824	0.843428	1.70569	1.24206	1.08577	0.899471	0.540219	0.113003	0.356379	0.0296657	1.48332e-07	0.000163164	0.00328323
ENSDARG00000099002	creb5a	-0.301736	0.455865	0.435078	0.685804	1.01524	0.947992	0.965626	1.08184	0.929559	0.780106	0.621561	0.362866	0.033554	NA	0.0470454	0.0190577
ENSDARG00000104687	slc16a9b	0.240475	-0.00511308	-0.0166127	0.155675	0.503904	0.258948	0.821701	1.07946	0.87452	0.997175	0.983398	0.936252	0.248852	0.659307	0.0112037	0.000448911
ENSDARG00000060977	zgc:153018	0.0443977	-0.183192	0.24919	0.337104	0.0995888	0.260075	0.788697	1.07811	0.972573	0.708186	0.312989	0.217433	0.838283	0.33856	1.30784e-06	2.36365e-10
ENSDARG00000089529	desi1b	0.458298	0.344057	0.45504	0.167077	0.61007	0.0461267	0.809276	1.07605	0.289191	0.343638	0.0333326	0.846271	0.00538324	0.931866	3.11667e-05	1.88424e-08
ENSDARG00000088546	myct1b	0.251178	0.102489	0.350403	0.650161	0.548505	0.582493	0.770264	1.07603	0.915592	0.952083	0.587632	0.546147	0.564575	NA	0.269124	0.0441499
ENSDARG00000061061	dpagt1	-0.277611	-0.143233	-0.0743692	0.0149961	-0.0965654	0.07752	0.356105	1.07007	0.83578	0.877507	0.897232	0.996963	0.911071	0.903462	0.40704	5.8968e-05
ENSDARG00000099802	pnp5b	-0.0707861	-0.17479	0.200071	0.616153	0.694991	0.67244	0.54278	1.06759	0.974554	0.885526	0.736442	0.190877	0.0689108	0.104572	0.211979	0.000881763
ENSDARG00000071083	si:dkeyp-34c12.1	1.38006	0.418572	0.46575	1.83518	0.91814	1.0518	1.09935	1.06734	0.463248	0.868238	0.714042	0.00463683	0.331529	NA	0.174045	0.163869
ENSDARG00000001937	LOC100334818	-0.0662791	-0.197845	-0.296166	-0.0316425	-0.339412	-0.0640398	0.265037	1.06484	0.961665	0.736096	0.285366	0.988816	0.328268	0.90304	0.466608	7.38626e-08
ENSDARG00000025338	hagh	0.0856789	-0.186178	0.313691	0.645698	0.532107	0.107528	0.692193	1.06349	0.941515	0.721066	0.179508	0.000237818	0.00313387	0.767748	2.23724e-05	8.84926e-11
ENSDARG00000052271	slc22a18	0.0961532	0.0981212	0.202418	-0.0158668	0.313538	0.0255954	0.960798	1.06311	0.93399	0.890975	0.495305	0.992723	0.248638	0.960074	3.98876e-09	8.21899e-10
ENSDARG00000033666	pi4k2a	-0.0125091	-0.170672	-0.11517	0.530688	0.406853	0.233512	0.62297	1.06234	0.988161	0.630526	0.63125	0.000578518	0.0131347	0.303458	7.51579e-06	6.27296e-15
ENSDARG00000020610	tnnt2a	0.353921	0.0981892	0.523842	0.447773	0.104469	0.0569535	0.742051	1.06042	0.703035	0.91808	0.0495599	0.120587	0.86266	0.911518	0.00024197	1.38e-07
ENSDARG00000102058	si:dkeyp-11e3.1	0.244736	0.249467	0.166948	0.000614303	0.276041	0.0166231	0.892244	1.05979	0.753987	0.5389	0.56832	0.999569	0.319816	0.974214	1.90253e-08	1.96365e-10
ENSDARG00000103983	slc30a10	0.629059	0.38392	0.898422	0.698398	0.285427	-0.208888	0.786391	1.05845	0.613967	0.681517	0.0150421	0.319682	0.796634	0.834434	0.133683	0.0149512
ENSDARG00000010347	acer1	0.137971	-0.0939134	0.139022	0.55142	0.274025	0.244287	0.549528	1.05819	0.901996	0.901458	0.684406	0.127019	0.612806	0.628037	0.086258	1.45124e-05
ENSDARG00000060153	h6pd	-0.00943674	-0.22181	-0.116884	0.237329	0.447894	0.282112	0.744758	1.05785	0.993978	0.617703	0.721545	0.58966	0.038812	0.322898	2.19095e-05	2.39474e-09
ENSDARG00000053136	b2m	0.57351	0.122343	0.346898	0.985996	1.16806	0.277709	1.05529	1.05695	0.74689	0.944186	0.611843	0.0909696	0.0147151	0.766115	0.0341979	0.037211
ENSDARG00000102887	abhd4	0.305669	0.205436	0.697532	0.455134	0.985771	-0.115455	1.05042	1.05641	0.844114	0.841533	0.0355327	0.391925	0.000423452	0.867741	9.58261e-05	0.000175448
ENSDARG00000031814	dhrs13b.1	0.151713	-0.0868974	-0.0759475	0.191206	0.589723	0.282785	0.486656	1.05096	0.899471	0.919744	0.864417	0.799599	0.0110486	0.419727	0.0548183	1.78337e-07
ENSDARG00000028096	cldn23.1	0.278891	0.338113	0.39022	0.118194	0.628094	-0.159838	1.40231	1.04897	0.721337	0.351229	0.0875724	0.918872	0.00303924	0.702855	9.09259e-17	5.44686e-08
ENSDARG00000043684	bpnt1	0.248723	-0.129042	0.286618	0.376972	0.376492	0.229571	1.00061	1.04728	0.876814	0.914489	0.541383	0.453214	0.344254	0.637645	2.16113e-05	2.39281e-05
ENSDARG00000043093	mpeg1.2	0.0786763	-0.249168	0.37962	0.631899	0.370778	0.801132	0.805068	1.04588	0.978619	0.880472	0.605492	0.429389	0.693785	0.159041	0.126439	0.0254929
ENSDARG00000068876	zgc:153031	0.74847	1.29225	0.748818	0.210957	0.81541	-0.306675	1.24025	1.04313	0.0398877	3.89817e-12	0.000674389	0.818259	0.000796793	0.486283	3.98876e-09	8.7991e-06
ENSDARG00000037706	gss	-0.149927	-0.0569174	0.173987	0.067695	0.277315	0.206672	0.361482	1.04136	0.906468	0.951793	0.632097	0.972272	0.484687	0.625641	0.257753	7.7123e-07
ENSDARG00000032263	xndc1	-0.395255	-0.412338	-0.581375	0.426016	-0.192248	0.0876576	0.283516	1.04065	0.801799	0.603706	0.173081	0.629602	0.857508	0.923211	0.720044	0.00423004
ENSDARG00000014465	arhgef25b	0.190037	0.78064	0.646775	0.211949	0.5392	0.365571	0.732782	1.03876	0.851108	3.85942e-06	0.000202997	0.651351	0.00458337	0.135832	1.42692e-05	8.31405e-10
ENSDARG00000093019	NA	0.0513227	0.252979	-0.134894	-0.220969	0.197443	0.558384	0.203042	1.0374	0.980946	0.82412	0.852528	0.930653	0.868552	0.381158	0.854842	0.0179203
ENSDARG00000079783	isg20	0.176876	-0.00333844	-0.11185	0.583428	0.350091	0.296486	0.359798	1.03598	0.8345	0.996744	0.704495	0.00237459	0.137196	0.264696	0.111785	5.51831e-10
ENSDARG00000074897	hes2.1	-0.597719	-0.70903	-0.452518	0.496161	0.227363	0.632818	0.649022	1.0334	0.424739	0.0404206	0.198245	0.489609	0.811189	0.196923	0.151177	0.00322579
ENSDARG00000032571	il20ra	0.560197	0.825435	0.31619	0.365312	1.11468	0.457675	1.19677	1.03145	0.423064	0.00206121	0.400528	0.665971	0.000208653	0.360961	3.33694e-05	0.000939791
ENSDARG00000078882	slc22a31	-0.0985752	-0.00411918	0.0708465	0.874482	0.58799	0.451169	0.730957	1.03004	0.924528	0.995937	0.833131	1.90728e-07	0.00161574	0.0460498	1.93907e-05	1.38768e-09
ENSDARG00000117609	NA	0.388884	-0.247641	0.194916	0.396601	0.346287	-0.214524	0.490028	1.02979	0.801842	0.817203	0.7439	0.572408	0.548865	0.731174	0.263207	0.00149807
ENSDARG00000110325	pheta2	0.00241299	0.112006	0.346781	0.221641	0.42335	0.237544	0.847765	1.02905	0.998856	0.91467	0.35159	0.845913	0.319738	0.660831	0.00237218	0.000163909
ENSDARG00000030108	sec22ba	0.175293	0.0538546	0.19938	0.051271	-0.404879	-0.0232336	0.233739	1.02456	0.902413	0.961764	0.636202	0.98471	0.295498	0.974117	0.643587	4.05237e-05
ENSDARG00000088805	nes	-0.00672505	-0.0753758	0.228311	0.230415	-0.040951	0.28218	0.134289	1.02236	0.993139	0.861825	0.122968	0.189015	0.914512	0.0532298	0.518077	9.63908e-22
ENSDARG00000055294	atoh1a	-0.474868	-0.117769	0.28215	0.142346	0.104487	0.0882677	0.45653	1.01957	0.523834	0.889855	0.39019	0.933814	0.907186	0.894781	0.226652	0.000108318
ENSDARG00000105142	tcirg1b	-0.0142315	0.00150286	0.0776393	0.829217	0.527967	0.432339	0.752651	1.01777	0.984745	0.998875	0.717939	1.99686e-12	4.79615e-05	0.00418007	1.26226e-10	3.12164e-17
ENSDARG00000092379	si:dkeyp-51b9.3	0.0355056	0.537278	-0.533867	-0.276483	0.872809	0.432881	1.59753	1.01567	0.991471	0.713534	0.561306	0.869766	0.0428474	0.489535	2.20572e-06	0.0138305
ENSDARG00000074850	il12rb2l	-0.119207	0.178607	0.107385	0.638761	0.528598	0.591996	0.327254	1.01028	0.941515	0.836183	0.83715	0.0453744	0.109911	0.073063	0.457766	7.33619e-05
ENSDARG00000008238	manba	0.359554	-0.0960285	0.296047	0.137294	0.312018	0.190222	0.686573	1.00811	0.650582	0.908045	0.305332	0.916165	0.420699	0.678205	0.00364599	2.56536e-06
ENSDARG00000031483	col9a1b	0.119223	-0.0159015	0.0179762	-0.0264122	-0.1581	-0.275275	0.0176338	1.00783	0.841371	0.975516	0.946905	0.979651	0.36758	0.0413707	0.965494	8.05423e-23
ENSDARG00000031971	poglut2	-0.0389198	-0.161217	0.088955	0.283837	0.0788508	0.0594753	0.410714	1.00253	0.976567	0.805525	0.822636	0.528418	0.907675	0.908302	0.11732	2.02845e-07
ENSDARG00000074149	itpr1b	0.821338	0.686602	0.999068	0.120508	0.650894	0.187992	0.820914	1.00234	0.0216389	0.0163985	2.53908e-06	0.923133	0.00404098	0.655213	6.4074e-05	1.5551e-06
ENSDARG00000007955	iars1	-0.069163	-0.186424	-0.0382868	0.440053	0.0439438	0.240869	0.254422	0.995433	0.927505	0.459713	0.882293	0.000510874	0.911137	0.150608	0.0938967	1.23066e-18
ENSDARG00000079065	ankrd50	0.200752	0.140946	0.484808	0.190784	0.463114	0.479293	0.271674	0.993007	0.907888	0.90453	0.214795	0.922969	0.410959	0.374855	0.723181	0.00497205
ENSDARG00000013839	aldh3b1	0.236735	0.0557059	0.233078	0.423034	0.479811	0.0556923	0.808967	0.992811	0.789227	0.94444	0.388013	0.193778	0.0691218	0.920746	7.48281e-05	1.06542e-06
ENSDARG00000040623	fosl2	-0.249459	0.257403	-0.0343619	0.295527	0.244246	0.721612	0.131421	0.991799	0.834405	0.667105	0.952047	0.573125	0.586014	0.00417928	0.821442	1.31827e-05
ENSDARG00000076092	slc31a2	0.0942204	0.151437	-0.0413205	0.478192	0.564453	0.302963	0.517229	0.988138	0.962019	0.886305	0.955269	0.431301	0.194505	0.61145	0.248822	0.00190015
ENSDARG00000002463	arhgef37	0.158748	0.17981	0.238481	0.258584	0.336819	0.510792	0.780219	0.988026	0.895804	0.785762	0.447485	0.622484	0.28679	0.0521488	0.000109373	1.16703e-06
ENSDARG00000077403	col8a1a	0.00796391	-0.0726084	-0.0752262	-0.299782	-0.228831	-0.057892	-0.217673	0.984114	0.992396	0.868818	0.741913	0.104542	0.24036	0.846964	0.26425	2.02046e-16
ENSDARG00000038205	her2	0.220046	-0.0872681	0.375663	0.437723	0.399748	-0.116382	0.510749	0.982377	0.874267	0.936291	0.275217	0.373955	0.352315	0.856822	0.149058	0.000238086
ENSDARG00000074634	keap1b	0.362785	0.393663	0.619825	0.502079	0.780865	0.0449203	0.671241	0.981032	0.247715	0.0171778	2.84766e-07	0.000387002	1.2068e-10	0.894207	5.95262e-08	8.12697e-15
ENSDARG00000011373	mknk2a	-0.0316432	-0.12884	-0.0579773	0.877969	0.797432	0.445736	0.865189	0.978999	0.979801	0.843179	0.888165	5.09668e-06	3.40019e-05	0.0915458	3.10103e-06	4.40067e-07
ENSDARG00000058953	abcc4	0.270693	0.159032	0.397713	0.121244	0.472767	0.132638	0.790096	0.975804	0.599972	0.684196	0.00888872	0.843737	0.00232173	0.649463	1.57598e-09	6.6924e-13
ENSDARG00000074390	tmem176l.4	0.219008	0.341131	0.331393	0.122779	0.18318	0.485531	0.337331	0.975768	0.853357	0.434946	0.253149	0.922416	0.718628	0.0876164	0.299077	9.08891e-06
ENSDARG00000070746	sft2d2a	0.306273	0.478691	0.670084	0.0968056	0.753166	0.137307	0.797707	0.975374	0.820572	0.371742	0.0261435	0.970436	0.0201453	0.837736	0.010279	0.000796658
ENSDARG00000002213	invs	-0.384652	-0.157742	0.107267	0.325383	0.285073	0.208286	0.443233	0.974095	0.766037	0.878754	0.853538	0.572408	0.553493	0.672497	0.191119	6.0875e-05
ENSDARG00000090552	si:dkey-7j14.6	0.00388546	-0.0143766	-0.146129	0.654666	0.611165	0.695189	0.407795	0.973336	0.99759	0.990123	0.737656	0.0238571	0.0268672	0.0130816	0.231559	8.25379e-05
ENSDARG00000027129	tmem218	-0.41532	-0.106767	-0.177318	-0.0523425	0.348505	0.655036	0.445983	0.972645	0.83322	0.94775	0.814716	0.990914	0.730614	NA	0.582784	0.0409224
ENSDARG00000042725	cebpb	0.178874	0.1513	0.391303	0.75326	0.528351	0.446712	0.540859	0.972199	0.877367	0.826885	0.135725	0.000262422	0.0203922	0.0916997	0.0153504	1.03376e-06
ENSDARG00000117461	NA	0.111986	0.33	0.24345	0.0383882	0.271164	0.467013	0.363948	0.971468	0.959281	0.714865	0.659517	0.9908	0.71004	0.339854	0.518627	0.00465451
ENSDARG00000103789	tmem130	0.470118	0.595896	0.631035	-0.181255	0.387576	-0.375074	0.770021	0.971154	0.479393	0.0282917	0.00598644	0.866954	0.271911	0.334854	0.00121739	3.44322e-05
ENSDARG00000074071	mrnip	0.0229768	0.132695	0.119614	0.159453	0.670304	0.316113	0.804995	0.969092	0.992949	0.936441	0.888195	0.964585	0.260111	NA	0.114781	0.032144
ENSDARG00000100660	si:ch73-252i11.1	-0.0402423	-0.170062	-0.0355306	0.702234	0.489415	0.754767	0.663421	0.968975	0.980946	0.865153	0.959921	0.0953971	0.31862	0.0543686	0.0885052	0.00272724
ENSDARG00000071384	slc7a11	-0.124803	0.00155323	0.129305	-0.313183	0.240939	0.361598	0.384279	0.966497	0.918209	1	0.714312	0.509697	0.560796	0.250266	0.180014	1.46066e-06
ENSDARG00000102377	slc6a16b	-0.293235	0.0226304	0.122334	0.394658	0.0288904	0.177455	0.241074	0.965762	0.824424	0.985662	0.812704	0.447207	0.979215	0.743326	0.656555	0.000393718
ENSDARG00000021287	rab7b	0.127572	-0.0278735	0.288672	0.35331	0.410906	0.289349	0.162944	0.965493	0.902758	0.974146	0.234136	0.243612	0.0842408	0.328548	0.693899	8.05057e-08
ENSDARG00000004748	zgc:100868	0.334138	0.198526	0.807646	0.525234	0.460164	0.418094	0.893892	0.963909	0.623614	0.682126	2.60684e-07	0.0122837	0.0262512	0.0720831	4.4616e-08	4.75317e-08
ENSDARG00000026907	slc48a1a	-0.179092	-0.215327	-0.00955253	0.0846013	0.804317	0.573117	0.393063	0.962429	0.879141	0.734656	0.987928	0.972943	0.00622047	0.130533	0.386835	0.000386375
ENSDARG00000087046	si:ch211-222k6.2	-0.0579843	0.594368	0.0542436	0.726714	0.562153	0.150528	0.7642	0.961276	0.981022	0.478475	0.958355	0.236837	0.377893	NA	0.125435	0.0263575
ENSDARG00000094561	fxyd2	-0.126234	0.254673	0.499671	-0.0544133	0.0884782	-0.0203981	0.4406	0.961094	0.953579	0.802722	0.226995	0.98471	0.926362	0.980042	0.301102	0.00118799
ENSDARG00000025912	bscl2l	0.240288	0.225664	0.382839	0.183864	0.258757	-0.332734	0.700484	0.960764	0.702041	0.521582	0.0265841	0.61374	0.217406	0.100793	1.53532e-07	2.33071e-12
ENSDARG00000117393	LOC100535166	0.0968303	0.179135	0.236733	0.125728	0.35553	0.918917	0.0318035	0.960525	0.94555	0.796938	0.475653	0.918018	0.257676	1.51134e-05	0.970883	4.72424e-06
ENSDARG00000035602	dao.1	-0.071347	-0.248652	-0.01945	0.656547	0.363235	-0.0934492	1.32576	0.959688	0.961179	0.630105	0.972832	0.00789706	0.259122	0.851691	2.19479e-12	1.23966e-05
ENSDARG00000061723	tmem64	-0.847312	-0.055269	0.266307	0.101966	-0.111183	0.237366	0.176576	0.95883	0.54926	0.977612	0.72025	0.978264	0.934921	0.782047	0.87938	0.043043
ENSDARG00000104651	msx2a	-0.0158036	0.314385	0.354934	0.0571834	0.109095	0.100933	0.855092	0.958005	0.995006	0.786258	0.546052	0.989055	0.934921	0.919265	0.0597162	0.0246248
ENSDARG00000058325	casp8	0.297888	0.105743	0.105094	0.618004	0.690668	0.418673	0.383938	0.9577	0.788455	0.907559	0.82226	0.0474519	0.0113449	0.261894	0.308587	0.000137511
ENSDARG00000029431	prr5l	-3.11814	-0.618066	-0.918392	0.0754981	0.378545	0.925727	0.321651	0.957678	0.00716398	0.715225	0.26511	0.991204	0.843056	NA	0.866466	0.280659
ENSDARG00000060944	rnf217	-0.274574	-0.411666	-0.129407	0.497061	0.456589	0.817075	0.601668	0.956686	0.896428	0.674962	0.866046	0.517284	0.466845	0.0718243	0.228696	0.0148007
ENSDARG00000052816	shmt1	0.0565943	-0.0112152	-0.0433855	0.243455	0.298427	0.402368	0.556361	0.950686	0.95638	0.98632	0.895507	0.377582	0.130815	0.0261207	0.000137742	1.74503e-11
ENSDARG00000051925	cyb5r2	1.12579	0.588348	1.44888	-0.414162	-0.330524	0.511915	1.08316	0.948045	0.189495	0.537673	0.000184981	0.728781	0.720482	0.409874	0.00767681	0.0323421
ENSDARG00000100265	rhcgb	-1.34531	3.25228	0.57535	-1.23563	0.457602	-0.220447	0.89458	0.946885	0.829375	5.77178e-05	0.741421	0.358276	0.769854	NA	0.347932	0.25343
ENSDARG00000103542	vegfaa	0.195079	0.218044	0.183769	0.606436	0.310147	0.035625	0.540829	0.946484	0.802869	0.5542	0.45055	0.00187049	0.244228	0.941248	0.0048369	3.83303e-08
ENSDARG00000060435	bnipl	0.297503	0.352395	0.319038	0.105851	0.453121	0.429749	0.366698	0.944201	0.686756	0.273914	0.177803	0.922723	0.0387173	0.0756613	0.12883	1.3124e-07
ENSDARG00000060235	mst1ra	-0.0452784	-0.129576	0.0699249	0.470169	0.567033	0.500113	0.775982	0.943245	0.977029	0.880472	0.892355	0.258575	0.0736081	0.164359	0.00353766	0.000231979
ENSDARG00000055045	casp3b	0.0957201	0.337024	0.42476	0.232175	0.868499	0.341707	0.954975	0.939671	0.929559	0.255791	0.0274869	0.529823	1.36712e-08	0.135005	1.32282e-10	1.12351e-08
ENSDARG00000023952	fam167ab	0.258698	-0.103711	0.185967	0.0131977	0.0222284	0.216879	0.325732	0.934485	0.844657	0.922577	0.675823	0.997691	0.98525	0.690293	0.493694	0.000461207
ENSDARG00000036073	cebpg	-0.287481	-0.214231	-0.0344247	0.552588	0.246591	0.237784	0.353038	0.934475	0.666558	0.59417	0.930568	0.00208896	0.344199	0.360889	0.0854043	6.49232e-09
ENSDARG00000101188	LOC570939	-0.155635	-0.190905	-0.566208	0.129679	-0.0711626	0.494371	0.377383	0.931593	0.901996	0.785757	0.0239787	0.920027	0.926334	0.0940868	0.236127	1.91806e-05
ENSDARG00000061231	tinagl1	0.0746546	0.268474	0.340337	0.217598	0.232655	0.475644	0.2217	0.930345	0.96722	0.710206	0.353275	0.798821	0.658271	0.155935	0.661472	0.000179117
ENSDARG00000030478	zgc:66484	0.235973	0.179827	0.213974	0.0281331	0.516693	-0.026516	1.19059	0.929828	0.860834	0.821585	0.593068	0.992455	0.161287	0.97412	8.57662e-07	0.000616406
ENSDARG00000059846	epg5	0.0158652	0.160024	0.355506	0.0598308	0.461111	0.243578	0.556602	0.929608	0.993978	0.881362	0.4187	0.98471	0.304087	0.667982	0.151011	0.00407514
ENSDARG00000097973	NA	0.085211	0.0528075	0.043764	0.584625	1.06963	0.0783357	0.87236	0.928563	0.972573	0.973711	0.959596	0.330551	0.00274199	0.929612	0.0240114	0.0176004
ENSDARG00000070961	lepr	0.177183	0.0973302	0.046093	0.317524	0.374808	0.31988	0.365488	0.927292	0.773327	0.826885	0.872149	0.0868537	0.0150266	0.0749324	0.0179888	2.83305e-13
ENSDARG00000079608	sgpp2	0.322615	0.192941	0.514556	0.468643	0.346161	0.577004	0.682313	0.925061	0.8345	0.862842	0.194656	0.610543	0.689971	0.315233	0.169468	0.0211105
ENSDARG00000073723	LOC565422	-0.225681	-0.00983996	-0.227135	0.187882	0.455013	0.193659	0.455686	0.924428	0.829375	0.992513	0.465205	0.832387	0.116805	0.660831	0.107171	2.538e-05
ENSDARG00000056239	tmem45b	-0.107018	0.0819479	-0.0159825	0.271677	0.436948	0.108397	0.880337	0.92436	0.929602	0.918263	0.977206	0.582257	0.101661	0.816588	6.36551e-06	8.3202e-06
ENSDARG00000059836	ddit3	-0.00658917	0.221411	0.116935	0.467906	0.473703	-0.059151	0.447002	0.921618	0.997336	0.812128	0.842502	0.192564	0.126531	0.920746	0.151633	0.000189992
ENSDARG00000004059	galk2	-0.350792	-0.243702	0.239621	0.629228	0.401373	0.189841	0.508304	0.92096	0.838094	0.822817	0.670859	0.237384	0.529943	0.803849	0.324977	0.0123408
ENSDARG00000101762	fah	0.263742	0.156326	0.724374	0.295399	0.839405	-0.155272	0.801097	0.920633	0.716525	0.785762	4.0469e-06	0.426958	1.52154e-06	0.699425	4.56605e-06	1.9707e-07
ENSDARG00000027582	angptl7	0.257375	0.526519	0.378282	0.0105958	0.262671	0.343989	0.47716	0.919976	0.719529	0.00643937	0.0660414	0.996021	0.275235	0.108932	0.00538632	5.17136e-09
ENSDARG00000091702	csnk2a4	0.772037	1.02787	1.07394	0.555198	0.739156	0.197425	0.942673	0.919381	0.522956	0.0295968	0.00711866	0.551964	0.198355	NA	0.0508578	0.0520808
ENSDARG00000062040	atp8b5a	-0.207838	-0.0434267	-0.0386881	0.247833	0.25638	0.513341	0.280823	0.917326	0.873171	0.96897	0.944541	0.737213	0.601502	0.110932	0.517404	0.00019426
ENSDARG00000101456	acp5b	0.405875	1.55356	1.90018	0.317166	0.926798	1.09222	1.46689	0.916793	0.929559	0.170769	0.0147223	0.957578	0.466357	NA	0.096116	0.379493
ENSDARG00000060529	nkx6.3	0.213098	0.0576053	0.251329	0.668506	0.210906	0.397471	0.657057	0.916566	0.90448	0.969056	0.633262	0.139312	0.810755	0.469927	0.100085	0.00623762
ENSDARG00000042874	phlda2	0.187271	0.313656	0.346964	0.585117	0.675121	-0.0459675	0.883267	0.916487	0.84163	0.36446	0.114611	0.00329466	0.000163617	0.922197	6.21445e-08	1.60736e-07
ENSDARG00000115843	NA	-0.478094	-0.153925	-0.165636	0.488795	0.521745	0.0750682	0.576902	0.914297	0.613737	0.865659	0.7177	0.237575	0.12908	0.910512	0.0690234	0.000531547
ENSDARG00000053467	gtpbp1	-0.0587299	-0.0150431	0.0761532	0.351581	0.186924	0.0381153	0.199993	0.913989	0.929559	0.976303	0.685791	0.00281599	0.225998	0.882036	0.164154	2.62599e-20
ENSDARG00000006368	crlf1b	-0.098628	-0.290512	-0.14591	0.439713	0.208859	0.18709	0.517657	0.912129	0.958593	0.719328	0.788486	0.395456	0.764712	0.752152	0.156026	0.00101476
ENSDARG00000090903	creb3l3b	-0.00596228	-0.278163	0.150602	0.733777	0.448849	0.527286	0.851834	0.91193	0.997413	0.768459	0.797032	0.0415028	0.326939	0.212661	0.00532735	0.00278814
ENSDARG00000013855	slc12a3	-0.197276	-0.171413	-0.017356	0.138903	0.118647	-0.381236	0.514571	0.911838	0.827162	0.745548	0.971275	0.876293	0.823457	0.186463	0.0132262	3.86194e-07
ENSDARG00000036781	haus2	0.159625	0.0103879	-0.00886698	0.274935	0.282968	0.238948	0.510083	0.911547	0.923311	0.993212	0.991346	0.856414	0.73597	0.746994	0.340758	0.0125471
ENSDARG00000028957	maff	0.0746915	0.139227	0.425748	0.469229	0.861687	0.259306	0.698626	0.910771	0.941515	0.779523	0.01202	0.00666248	2.7173e-10	0.256288	8.06826e-07	5.41311e-10
ENSDARG00000017354	epha2a	0.0905312	0.157322	0.292697	0.278796	0.351852	0.23217	0.610123	0.910574	0.907888	0.646874	0.0604635	0.256334	0.0552505	0.328188	2.06748e-05	7.79458e-11
ENSDARG00000032242	tnnt2c	-0.0196305	0.0810134	-0.273908	0.000333133	-0.032303	0.604999	0.0624161	0.91002	0.984958	0.909272	0.272308	0.999745	0.961166	0.0016527	0.907884	2.40008e-07
ENSDARG00000029751	wbp1lb	0.0154806	0.145015	0.220868	0.567636	0.215981	0.534577	0.527412	0.907782	0.992949	0.878032	0.61067	0.0662006	0.693785	0.0879495	0.0696759	0.000163909
ENSDARG00000058939	b4galnt3b	0.21838	0.35058	0.23961	0.0159233	0.224541	0.19073	0.53911	0.907036	0.71062	0.083972	0.217929	0.991204	0.289819	0.404664	5.8116e-05	1.73916e-12
ENSDARG00000060756	abhd6a	-0.253444	-0.210193	-0.160102	0.49472	-0.0567505	0.213077	0.442797	0.90564	0.812189	0.745159	0.673433	0.176247	0.951066	0.662354	0.188652	0.000249101
ENSDARG00000042285	atp8b3	0.607368	0.808036	0.620286	0.146609	0.189807	0.235433	0.43153	0.905455	0.665738	0.136841	0.194054	0.954627	0.842126	0.734816	0.441591	0.0135481
ENSDARG00000038557	anks3	0.0199182	0.25201	0.301153	0.188936	0.265947	-0.123302	0.482706	0.904131	0.987617	0.648091	0.313219	0.811427	0.495393	0.803296	0.0587823	8.36578e-06
ENSDARG00000054842	hsd17b14	0.294714	0.0139881	0.300573	0.298564	0.411795	0.170407	0.433457	0.903399	0.702041	0.986816	0.236899	0.419622	0.0873521	0.64678	0.0604236	1.39193e-06
ENSDARG00000105367	si:dkey-88n24.11	2.88451	2.0902	2.84747	0.364426	1.6187	0.910614	1.04788	0.900387	0.0232962	0.108775	0.00113317	0.951462	0.0912497	NA	0.411243	0.443235
ENSDARG00000055575	pcolce2b	0.0799841	0.268099	-0.272684	-0.0519599	-0.219963	0.206513	-0.0628694	0.897824	0.964652	0.716136	0.525944	0.983186	0.684076	0.643705	0.937781	7.66473e-05
ENSDARG00000010767	epha4l	-0.0059375	-0.0818111	0.218469	0.0614178	0.111467	0.173508	0.733546	0.896776	0.995248	0.873546	0.258284	0.959376	0.764075	0.504981	3.66592e-08	1.00205e-10
ENSDARG00000041378	sh2d4a	0.320129	0.564056	0.583299	0.134055	0.371807	0.208259	0.734225	0.895778	0.912049	0.658966	0.419615	0.966445	0.630653	NA	0.114658	0.0326257
ENSDARG00000013250	tars1	0.150377	0.113936	0.173006	0.314695	-0.00113171	0.119611	0.205477	0.895341	0.867125	0.825234	0.475611	0.169054	0.998266	0.692641	0.417109	3.2849e-09
ENSDARG00000069142	aars1	0.0201166	-0.0525165	0.154226	0.48212	0.132829	0.278357	0.337892	0.894389	0.979898	0.915515	0.392762	7.07927e-05	0.570455	0.0679186	0.00938553	4.94152e-15
ENSDARG00000021046	rhbdd1	-0.308801	-0.394096	0.0203598	0.477094	0.169831	-0.0859725	0.133135	0.893289	0.836237	0.567744	0.979939	0.298097	0.825183	0.901607	0.865668	0.00117686
ENSDARG00000045219	dkk1b	-0.0616867	0.3482	0.380115	0.152606	0.401971	0.347998	0.986527	0.893001	0.977185	0.682139	0.415416	0.946949	0.485633	NA	0.00188292	0.00730674
ENSDARG00000059914	sdr42e2	-0.0950719	0.147049	-0.163928	1.25914	0.637628	-0.787426	0.802486	0.891668	0.963503	0.89269	0.770234	2.90282e-05	0.106962	0.0681373	0.0194994	0.00849972
ENSDARG00000033443	mdm2	0.100739	-0.405679	-0.235557	0.639518	0.545632	0.156354	0.420865	0.891227	0.930917	0.184159	0.401041	0.00210592	0.00883281	0.675326	0.072217	3.75538e-06
ENSDARG00000062304	pdpk1a	-0.353007	-0.461231	-0.347144	0.513658	0.876141	0.420045	0.626513	0.891208	0.716525	0.269546	0.287475	0.154883	0.000364693	0.256598	0.0257582	0.000449236
ENSDARG00000091058	sting1	1.06287	0.156647	0.375159	0.312413	1.02407	-0.155507	1.58561	0.841794	0.696696	0.961764	0.784902	0.950221	0.315128	NA	0.0324608	0.384086
ENSDARG00000013968	psap	0.211812	0.189236	0.33304	0.515961	0.670857	0.461683	0.633927	0.890589	0.665738	0.470981	0.0123158	2.21402e-05	1.27121e-09	0.000329082	1.01948e-08	2.53506e-14
ENSDARG00000027807	frk	0.384677	0.187051	0.246645	0.345365	0.455424	0.273583	0.517626	0.889395	0.517507	0.741475	0.370832	0.344821	0.0727791	0.425055	0.0263026	6.00406e-06
ENSDARG00000013095	gclc	0.233003	0.0697518	0.316863	0.506578	0.616594	0.121726	0.537385	0.889392	0.679252	0.896791	0.0517759	0.00100835	7.73933e-06	0.667401	0.000151917	1.26663e-10
ENSDARG00000052942	aspg	-0.277241	-0.392747	-0.293027	0.403322	0.453256	-0.0853332	0.476639	0.889248	0.844114	0.502147	0.466137	0.40457	0.206556	0.88912	0.158423	0.00104087
ENSDARG00000019418	kcnj2a	-0.148094	0.0522545	0.049636	0.173268	-0.278176	0.387545	-0.160731	0.887583	0.929559	0.967128	0.935559	0.908108	0.672053	0.39097	0.834441	0.00201272
ENSDARG00000076853	areg	0.46053	0.856667	0.279898	0.339349	0.631521	0.221198	0.740445	0.887361	0.747034	0.0448868	0.627706	0.789223	0.225133	0.786189	0.10399	0.0278116
ENSDARG00000102977	cant1b	0.475423	0.492994	0.647497	-0.153778	0.133575	-0.160394	0.715215	0.886989	0.187093	0.0171778	4.87502e-05	0.759284	0.709531	0.582248	2.18013e-07	3.67684e-10
ENSDARG00000104773	junbb	0.17919	0.552404	0.502146	0.509921	0.605797	0.740291	0.365291	0.885467	0.941515	0.519411	0.362845	0.540182	0.278334	0.149804	0.624181	0.0485404
ENSDARG00000078550	zgc:194839	-0.506856	-0.737487	-0.195993	0.0232032	0.435157	-0.0132769	0.848384	0.885091	0.258585	0.000135271	0.527058	0.991735	0.130445	0.983616	4.05205e-05	4.37393e-05
ENSDARG00000004979	elovl5	-0.0788782	-0.0584193	0.10052	-0.156027	-0.151469	0.262517	0.399997	0.884083	0.958593	0.951236	0.817719	0.864074	0.769854	0.438709	0.12703	1.28857e-05
ENSDARG00000006775	cass4	-0.166936	-0.0668833	0.114723	0.168351	-0.143143	0.516794	0.102565	0.883202	0.92549	0.957906	0.843975	0.923859	0.880663	0.244174	0.913996	0.00575924
ENSDARG00000071475	aox5	0.20408	0.333158	0.384483	0.0282603	0.401975	-0.198201	0.687994	0.882934	0.702773	0.0508033	0.00430927	0.98471	0.00389383	0.340224	4.98163e-09	1.20392e-12
ENSDARG00000057531	pgap3	-0.54392	0.232505	0.32573	0.168317	-0.227167	0.366652	0.244876	0.882711	0.706329	0.843426	0.555001	0.954627	0.843863	0.611365	0.801169	0.0394687
ENSDARG00000009020	cnr1	0.207298	0.075284	0.163544	0.41183	0.20958	0.501466	0.218339	0.882331	0.902758	0.955093	0.774746	0.690978	0.846951	0.405751	0.824491	0.0287923
ENSDARG00000104292	ccn2b	1.02855	1.15338	1.71786	0.0688634	0.739636	-0.0431161	0.722634	0.881373	0.00993968	1.47203e-05	2.80459e-14	0.981673	0.0233226	0.956835	0.0270715	0.00396154
ENSDARG00000021833	ahr2	0.367569	0.512986	0.623178	0.261431	0.6351	0.3182	0.72661	0.880866	0.0113508	1.73074e-09	9.08597e-15	0.0340718	4.6765e-13	0.00459647	1.6539e-17	2.58702e-21
ENSDARG00000078283	si:zfos-323e3.4	0.193997	-0.158445	0.206931	0.562688	0.543404	-0.341936	0.753757	0.880783	0.877614	0.843426	0.585152	0.149081	0.127064	0.504632	0.00934014	0.00143377
ENSDARG00000028106	glrx	0.198949	0.095576	0.525462	0.231	0.725017	-0.0255263	0.665682	0.878546	0.737799	0.842907	3.68875e-05	0.33748	3.03334e-09	0.942884	6.46738e-08	7.83134e-12
ENSDARG00000076146	zgc:172075	0.581773	0.435138	0.938632	0.107217	0.45571	0.134284	0.445035	0.874152	0.58499	0.53175	0.00182815	0.966292	0.284211	0.835078	0.288656	0.00309667
ENSDARG00000099491	tmem176l.1	-0.081216	0.00109373	-0.241373	0.601551	0.478538	0.361407	0.355582	0.873351	0.958593	1	0.483961	0.0228397	0.0858169	0.281678	0.2756	9.11307e-05
ENSDARG00000101706	csrp3	-1.05189	-0.405896	-1.00522	0.707154	0.497299	0.316988	0.567827	0.872199	0.289191	0.734656	0.037321	0.441876	0.608585	NA	0.493279	0.131144
ENSDARG00000011683	prtfdc1b	0.209528	0.162486	0.0634585	0.327475	0.516397	0.0264793	0.526183	0.872112	0.759965	0.714865	0.84354	0.196314	0.00310345	0.952681	0.00213298	2.96364e-08
ENSDARG00000058874	zgc:113227	-0.0184288	-0.0564289	-0.23535	0.1777	0.37583	0.368583	0.446048	0.870047	0.990803	0.960883	0.580131	0.930653	0.558797	0.529873	0.40704	0.0107267
ENSDARG00000071341	abch1	-0.0742883	-0.323375	0.633522	0.50168	-0.168068	0.205828	-0.212732	0.867957	0.949369	0.338894	4.38941e-05	0.0473105	0.743751	0.592523	0.623771	6.09265e-06
ENSDARG00000007077	ankrd50l	0.220687	-0.0172642	0.0430401	0.183925	0.400008	0.13191	0.366129	0.867711	0.710114	0.980708	0.89686	0.603554	0.0127735	0.639447	0.0270715	1.80213e-10
ENSDARG00000037835	polr3k	0.148365	0.0304971	0.219701	0.0453515	0.0702059	-0.0301351	0.434109	0.867228	0.931036	0.982951	0.655999	0.987916	0.944009	0.969424	0.309163	0.00469831
ENSDARG00000089706	si:ch211-276a23.5	0.848175	0.992101	1.35395	0.814731	1.22233	0.60493	0.662817	0.865123	0.24649	0.00667672	2.67111e-06	0.0450359	0.000100804	0.199731	0.112593	0.0168251
ENSDARG00000002295	si:dkey-21p1.3	1.30092	1.03544	0.0731611	0.83362	0.882767	0.49281	1.54826	0.628111	0.502408	0.471919	0.970457	0.250263	0.140662	NA	0.000429327	0.333624
ENSDARG00000058605	vsig10	0.459456	0.475009	0.682607	0.29461	0.421113	0.180759	0.636427	0.859633	0.533713	0.212205	0.00319023	0.528248	0.134869	0.666329	0.00426759	4.62985e-05
ENSDARG00000002197	pygl	0.608698	0.862138	0.807939	-0.148956	0.0392073	-0.589961	0.962527	0.859223	0.189495	2.5633e-05	6.22962e-05	0.882569	0.959997	0.0192168	8.37745e-07	9.02141e-05
ENSDARG00000067859	sspo	-0.0280102	-0.354886	0.0134	0.498468	0.361157	0.761454	0.417758	0.854167	0.984745	0.543284	0.98633	0.284129	0.467059	0.0218166	0.333884	0.00377723
ENSDARG00000031046	nr1h5	-0.0967981	-0.471664	0.262946	1.4381	0.959216	0.446587	1.50095	1.14541	0.974554	0.715253	0.7439	0.0255746	0.228096	NA	0.00961985	0.0748896
ENSDARG00000053113	ly75	-0.0463215	0.0193151	0.0862959	0.511828	0.575955	0.354464	0.705721	0.85219	0.965272	0.979186	0.769286	0.00496432	0.000487851	0.110525	3.47148e-06	3.00359e-08
ENSDARG00000003381	si:ch211-266g18.6	0.359968	0.502707	0.474643	0.592327	0.678415	0.205508	1.04876	0.851914	0.673878	0.110626	0.0637576	0.0202204	0.00246376	0.616538	4.79757e-08	8.40671e-05
ENSDARG00000078186	tex2	0.110852	-0.0134287	0.181658	0.341187	0.344919	0.372831	0.59527	0.851627	0.90141	0.985662	0.426627	0.0928697	0.057117	0.0449686	3.5055e-05	5.35871e-09
ENSDARG00000057062	fignl2	-0.206745	-0.258426	-0.162111	0.3337	0.134895	0.533942	0.355571	0.851427	0.67887	0.20945	0.36594	0.027151	0.588658	2.25359e-05	0.00822543	2.47615e-13
ENSDARG00000069295	bcl6ab	0.00919255	0.145236	-0.0637976	0.531696	0.468922	0.62861	0.399917	0.849493	0.994141	0.808146	0.868853	0.00691564	0.0163995	0.000779424	0.0567231	7.51064e-07
ENSDARG00000020656	prkg1a	-0.0231415	0.0250018	0.0727466	0.0659553	-0.255261	0.660267	-0.0480034	0.849441	0.985173	0.981955	0.88157	0.973004	0.579617	0.0127151	0.954814	0.0003669
ENSDARG00000052846	fsta	0.139902	0.127066	0.142595	0.392286	0.594796	0.46156	0.742117	0.848742	0.821629	0.715378	0.441453	0.013085	3.23349e-06	0.00203134	5.58933e-10	2.06805e-11
ENSDARG00000070426	chac1	-0.226928	-0.19428	-0.182735	0.610729	0.161085	-0.319097	0.0042744	0.846954	0.819726	0.734656	0.571385	0.00432583	0.717846	0.261801	0.9958	1.79614e-05
ENSDARG00000057975	plcd4a	-0.217621	-0.369899	-0.205445	0.240001	0.278577	0.484915	0.0782378	0.846535	0.812189	0.266336	0.475653	0.700163	0.473152	0.0879495	0.908914	5.44365e-05
ENSDARG00000020133	jdp2b	-0.345934	-0.0799881	0.0571751	0.703306	1.22463	1.29557	0.527983	0.846331	0.914989	0.974146	0.967511	0.503921	0.0296213	NA	0.57902	0.191738
ENSDARG00000088595	crispld2	0.809184	0.81842	0.938441	0.197198	0.295175	0.726023	0.707747	0.845205	0.132094	0.0120404	0.000540716	0.89119	0.62709	0.037672	0.0286681	0.00469415
ENSDARG00000090340	fam83ga	-0.141876	-0.13829	-0.11636	0.0563179	-0.106668	0.193441	0.689173	0.844157	0.934609	0.898017	0.840507	0.985563	0.920956	0.774378	0.0634955	0.0131235
ENSDARG00000070230	aldh1l2	0.190255	0.0409406	0.354734	0.323395	-0.0766458	-0.204517	0.316937	0.842245	0.81904	0.955899	0.0698254	0.176647	0.871992	0.449076	0.123634	9.15505e-08
ENSDARG00000003902	ctsl.1	1.46795	1.29275	1.82048	1.67705	2.59602	0.429129	1.32776	0.379893	0.0202991	0.008705	1.6141e-06	2.48971e-05	3.62196e-14	0.587299	0.00142799	0.589662
ENSDARG00000103775	thbs1a	0.142085	0.181751	0.133099	0.383902	0.323698	0.665904	0.107327	0.840727	0.861258	0.607925	0.580541	0.0296684	0.0689679	3.06912e-06	0.750362	1.89492e-09
ENSDARG00000042751	riok3	-0.00955115	-0.0738202	0.0757497	0.322563	0.145682	0.113456	0.405042	0.839732	0.990349	0.866338	0.735754	0.0301524	0.522587	0.625135	0.00107313	1.68492e-13
ENSDARG00000099981	NA	-0.00445941	-0.271228	0.053973	0.232361	0.0500652	0.420624	0.702704	0.838722	0.997689	0.775171	0.937757	0.878113	0.969214	0.427835	0.0661046	0.0152365
ENSDARG00000093584	zgc:193505	0.371014	0.00662595	0.701159	0.434004	1.00686	-0.185015	1.18282	0.838437	0.359851	0.993212	3.28547e-07	0.0160846	6.22632e-14	0.474691	1.1493e-19	3.30209e-08
ENSDARG00000030616	nfe2l1a	-0.215669	0.294166	-0.0682064	0.326146	0.330485	0.46166	-0.0838527	0.838423	0.887535	0.677945	0.911831	0.640639	0.51049	0.251493	0.927243	0.00315165
ENSDARG00000094282	LOC567790	-0.191999	-0.0340828	0.0473449	0.359043	0.513303	0.282644	0.59618	0.837854	0.881167	0.974608	0.930568	0.422108	0.0710702	0.478665	0.0211277	0.000335492
ENSDARG00000062222	mxra8a	-0.0832154	0.181824	0.00903116	-0.0598757	0.17687	0.395834	0.498439	0.83747	0.944922	0.735894	0.987139	0.970446	0.653535	0.100793	0.0120415	2.23004e-06
ENSDARG00000062030	gpr17	-0.162663	-0.201683	-0.19662	0.339274	0.163441	0.201504	0.226782	0.837144	0.921308	0.815012	0.667579	0.730623	0.868131	0.778769	0.777689	0.0174109
ENSDARG00000053344	NA	-0.0540033	-0.155817	-0.121523	0.0621959	-0.539712	0.315228	0.173961	0.837124	0.974554	0.862923	0.804558	0.98471	0.271211	0.558223	0.822899	0.00684378
ENSDARG00000018569	tnfrsf1a	-0.0505047	0.19735	0.0178207	0.472992	0.295757	0.486976	0.410334	0.835551	0.965919	0.652986	0.968193	0.0151619	0.214166	0.0121826	0.033307	2.31057e-07
ENSDARG00000007383	kcnk6	0.0265035	0.122088	0.0994116	0.40008	0.364302	0.307647	0.498582	0.834401	0.979898	0.825151	0.751154	0.144061	0.157709	0.28825	0.0190474	7.47038e-06
ENSDARG00000104540	cyp2aa8	0.0486576	-0.0482442	0.0269762	0.350155	0.241015	-0.609166	0.548095	0.834048	0.974182	0.959099	0.960323	0.33748	0.534943	0.0137591	0.0169524	9.3736e-05
ENSDARG00000104200	LOC407643	1.27418	2.12436	0.994666	-0.716274	0.521763	0.329635	0.860572	0.83263	2.59788e-10	1.62391e-44	5.76597e-09	0.000858809	0.0170856	0.254537	2.16613e-06	2.83599e-05
ENSDARG00000117444	NA	-0.0649438	0.0985565	0.292252	0.281849	0.279807	0.419799	0.383443	0.832395	0.97347	0.930477	0.485665	0.776845	0.675655	0.377548	0.443688	0.00813078
ENSDARG00000061682	bicc1a	0.247037	0.482662	0.703073	0.128895	0.721936	0.422804	0.660875	0.831704	0.657144	0.00103736	3.65259e-09	0.849801	8.70315e-07	0.0316131	8.93162e-06	1.56561e-08
ENSDARG00000074745	zmp:0000000760	0.036755	0.0227109	-0.00558532	0.035881	-0.125223	-0.206115	0.0637454	0.83139	0.958593	0.959816	0.985513	0.96636	0.475635	0.124738	0.794873	3.04287e-19
ENSDARG00000010946	cbsb	-0.0208296	-0.162805	0.195284	0.404272	0.126486	0.202246	0.0814132	0.83071	0.980946	0.647567	0.309743	0.00709144	0.660137	0.320909	0.809641	7.85589e-11
ENSDARG00000058323	tmbim1a	0.193023	0.0637105	-0.0848402	0.38053	0.342013	0.513382	0.468685	0.830631	0.816698	0.927129	0.801958	0.17493	0.198152	0.0231748	0.0296536	4.0674e-06
ENSDARG00000033370	ppil3	0.047978	0.234951	0.0341546	-0.333496	-0.273166	-0.134806	0.206086	0.830545	0.979898	0.810273	0.965873	0.815634	0.781475	0.881614	0.829064	0.0370904
ENSDARG00000039453	dhrs7ca	-0.171932	-0.196712	0.155618	0.0962804	0.241594	-0.00732972	0.418068	0.828075	0.92667	0.850331	0.783408	0.972415	0.754242	0.993154	0.424837	0.0186122
ENSDARG00000103830	ddr2l	0.126926	0.0259843	0.232365	0.37323	0.291898	0.650633	0.426409	0.826235	0.924528	0.979652	0.477226	0.318642	0.419842	0.0079818	0.123921	0.000202514
ENSDARG00000100968	si:ch211-1a19.3	-0.0360741	-0.116634	0.00677032	0.220622	0.0788907	0.0567799	0.712988	0.826045	0.974554	0.836529	0.988847	0.594879	0.882765	0.894388	8.79628e-06	4.96517e-07
ENSDARG00000093699	NA	-0.250572	0.171787	0.0655723	0.279462	0.305642	0.118786	0.731518	0.825354	0.873263	0.86407	0.918897	0.781215	0.623614	0.866665	0.028718	0.00983935
ENSDARG00000013711	plin3	0.219874	0.152718	0.125389	-0.00691551	0.216437	0.124951	0.486365	0.825269	0.897049	0.890975	0.83852	0.998289	0.720084	0.828133	0.148326	0.00224534
ENSDARG00000011400	tnnc1a	0.107241	0.0693973	0.0738017	0.0747223	-0.0797605	-0.121611	0.336654	0.823721	0.930917	0.938603	0.868378	0.963723	0.897709	0.772234	0.197247	7.19299e-06
ENSDARG00000045064	ablim1b	-0.133094	0.0121159	-0.0145327	0.130554	0.255591	0.173916	0.664031	0.823119	0.803821	0.982061	0.959083	0.646528	0.052204	0.294093	3.88567e-12	9.87699e-16
ENSDARG00000095908	sat1a.2	0.130512	0.0198071	0.292071	-0.0205255	0.0840521	0.016237	0.259366	0.820905	0.910778	0.982951	0.274018	0.992455	0.894119	0.97743	0.441029	5.77062e-05
ENSDARG00000074002	slc6a11a	0.519851	0.523653	0.487916	0.29417	0.604584	0.000910005	0.480753	0.820751	0.247715	0.0377037	0.0293827	0.463362	0.0039007	0.997858	0.0364452	4.08006e-05
ENSDARG00000069265	matn3b	0.0398074	0.0139731	-0.156373	0.456867	0.193292	-0.226317	0.657955	0.82033	0.973398	0.986	0.57022	0.0176751	0.529922	0.406141	2.30868e-05	2.84071e-07
ENSDARG00000008263	mfsd4ab	0.285036	0.290941	0.862423	0.574918	0.253973	0.325575	0.224058	0.819319	0.789227	0.586481	1.95427e-05	0.0838254	0.632626	0.440709	0.678313	0.00156427
ENSDARG00000055731	si:dkeyp-69e1.8	0.568457	0.562826	0.585532	0.375134	0.336722	0.322062	0.291435	0.818009	0.727781	0.540637	0.301095	0.628458	0.581285	0.563826	0.643938	0.0175681
ENSDARG00000037064	galca	0.208379	0.0919011	0.629294	0.488376	0.28824	0.108768	0.0112712	0.817851	0.794455	0.883012	4.07869e-05	0.0182252	0.277121	0.777663	0.989294	1.44963e-06
ENSDARG00000057644	adam8b	0.228585	0.164096	0.120179	0.305084	0.4145	0.619432	0.32698	0.816835	0.914989	0.905642	0.874098	0.781215	0.468714	0.171393	0.6085	0.0300611
ENSDARG00000067729	arid3c	0.110271	0.252452	0.243727	0.23106	0.180705	0.37095	0.424727	0.816483	0.93167	0.641162	0.448732	0.691236	0.70559	0.214511	0.106506	0.000158822
ENSDARG00000070454	pla2g12a	0.215194	0.246227	0.186009	-0.0564028	-0.125751	0.0710404	0.211505	0.815813	0.834405	0.617386	0.569001	0.978829	0.846266	0.896725	0.640486	0.000235295
ENSDARG00000057138	zgc:174164	-0.0893125	-0.0496722	0.152367	0.641628	0.842432	0.165775	0.762954	0.811278	0.95645	0.963057	0.71917	0.0135593	0.000119607	0.7252	0.00064479	0.000362216
ENSDARG00000045355	eloca	0.382329	0.177321	0.353387	0.250725	0.632953	0.360156	0.264171	0.810342	0.679252	0.819225	0.267823	0.797989	0.0551184	0.43557	0.644285	0.00509146
ENSDARG00000100420	tpcn2	-0.153407	0.238409	0.301547	0.319062	0.398108	0.371383	0.53461	0.805888	0.879141	0.573771	0.203412	0.427041	0.153304	0.217109	0.0197767	4.83484e-05
ENSDARG00000008239	mocs3	0.219601	0.168632	0.165259	0.472219	0.646841	0.492094	0.672775	0.805462	0.893285	0.870246	0.764095	0.500122	0.139448	0.347933	0.10575	0.0273922
ENSDARG00000010658	insig1	-0.0396248	-0.213384	-0.230022	0.291682	0.518765	0.636904	0.923175	0.804207	0.971797	0.52748	0.260501	0.2502	0.00134182	8.49411e-05	1.52887e-11	1.57678e-07
ENSDARG00000041428	yrdc	-0.0122081	-0.0351666	-0.046008	0.230445	-0.108671	-0.109733	0.23363	0.804058	0.992949	0.970761	0.920521	0.743075	0.879764	0.835847	0.598735	0.000356876
ENSDARG00000092499	si:ch211-183d21.1	-0.00275267	0.344849	0.283054	0.382093	0.254305	0.531233	0.186475	0.804049	0.99872	0.523018	0.43374	0.419543	0.613661	0.100167	0.740816	0.0024088
ENSDARG00000060494	eprs1	0.0279228	-0.0416976	0.0663034	0.263449	0.0403191	0.209637	0.17238	0.802979	0.97738	0.946682	0.821541	0.250263	0.932543	0.339897	0.484813	1.1045e-08
ENSDARG00000075347	chfr	-0.265639	-0.0424514	0.164293	0.244878	0.0316525	0.351752	0.489124	0.802709	0.697695	0.952709	0.534005	0.461465	0.958616	0.109721	0.00512903	8.95499e-07
ENSDARG00000068567	shha	0.0301555	-0.0493037	0.0578102	0.241893	0.210144	0.112741	0.265495	0.802302	0.972573	0.922859	0.815616	0.207036	0.249921	0.639724	0.0875741	5.32854e-12
ENSDARG00000045493	slc35e3	0.0904862	0.487	0.275499	0.227928	-0.00347329	0.149314	0.302693	0.801978	0.942205	0.0639441	0.322245	0.704656	0.99627	0.732112	0.35406	8.7522e-05
ENSDARG00000006978	zak	0.101766	0.46239	0.288682	0.280562	0.288929	0.339224	0.281346	0.801921	0.961665	0.480247	0.559737	0.780015	0.653535	0.515798	0.64607	0.0143955
ENSDARG00000021366	fbp1a	0.0685585	0.0682173	0.15714	0.243117	0.638406	0.00943016	0.613377	0.795327	0.943257	0.908542	0.507339	0.362629	3.95686e-06	0.982284	9.24501e-06	2.35547e-08
ENSDARG00000100087	evx1	-0.0626629	0.149032	0.170257	0.223906	0.276935	0.209679	0.471527	0.794876	0.974554	0.885658	0.743996	0.885148	0.709527	0.756971	0.328623	0.0216105
ENSDARG00000016364	gna15.1	-0.170505	-0.0646339	0.00281069	0.230347	0.165668	0.406959	0.448554	0.793441	0.869854	0.93275	0.996544	0.551964	0.656509	0.0611816	0.0191115	2.01798e-06
ENSDARG00000068128	ppp1r15b	0.051307	-0.0996723	-0.0504156	0.50606	0.318822	0.085444	0.0574204	0.792297	0.97738	0.932306	0.939948	0.268813	0.562027	0.902269	0.957476	0.00928075
ENSDARG00000058318	c1qtnf9	-0.0499219	-0.103434	-0.190963	0.365301	0.0667605	0.0421904	0.316716	0.79029	0.974554	0.912919	0.63826	0.476309	0.93825	0.950065	0.458767	0.00312236
ENSDARG00000018958	nrarpb	-0.33568	-0.228115	-0.0746003	0.0929057	-0.2195	0.374435	0.399347	0.789783	0.659112	0.640783	0.852918	0.946276	0.573702	0.171999	0.109551	0.000104005
ENSDARG00000001721	oc90	-0.327046	0.256166	0.111597	0.108024	-0.175076	1.21527	0.122867	0.788772	0.847287	0.796938	0.866046	0.966606	0.845878	6.64688e-05	0.895029	0.0205651
ENSDARG00000104559	tmem63ba	-0.0771056	0.0577058	0.188352	0.196617	0.0398399	0.370912	0.405193	0.78787	0.958593	0.949589	0.591454	0.785183	0.959478	0.225582	0.142171	0.000402421
ENSDARG00000063435	trpm4b.2	-0.0450378	0.0329005	0.299979	0.258972	0.264556	0.103675	0.359984	0.786902	0.971562	0.96755	0.158226	0.45951	0.333057	0.786307	0.100537	3.29915e-06
ENSDARG00000006094	igf2r	-0.678799	-0.0459094	-0.0220703	0.171623	0.360336	0.427506	0.455027	0.785059	0.415365	0.974028	0.979225	0.918206	0.495419	0.348666	0.296407	0.0211496
ENSDARG00000099533	zgc:113279	-0.0611348	0.538717	-0.222068	-0.469061	0.068097	0.430694	-0.870075	0.783866	0.974554	0.258376	0.646556	0.301857	0.938697	0.262006	0.00218006	0.00571405
ENSDARG00000059202	tspan2b	-0.00154624	-0.115811	0.0370643	0.526223	0.240309	0.0357144	0.318956	0.779843	0.999189	0.876213	0.938534	0.032017	0.519899	0.946848	0.280494	0.000155803
ENSDARG00000104418	NA	0.0233726	0.0505756	0.338702	0.350709	-0.446527	0.0218066	0.678398	0.779829	0.987776	0.967571	0.353285	0.539353	0.27845	0.976732	0.0164634	0.00431884
ENSDARG00000074253	olig3	0.0234477	0.0818843	0.341143	0.14699	0.0820178	0.318492	0.556394	0.77975	0.984745	0.922859	0.205812	0.889958	0.9062	0.335334	0.0181715	0.000344489
ENSDARG00000000002	ccdc80	0.133485	0.326571	-0.175392	0.12849	0.412811	0.169354	0.241265	0.779709	0.941515	0.655318	0.737691	0.943654	0.311622	0.760354	0.66246	0.00916504
ENSDARG00000034943	LOC558202	0.121403	-0.0334407	0.173033	0.165559	0.343	0.115845	0.566626	0.777278	0.877367	0.956977	0.399803	0.67471	0.0467449	0.685826	4.82912e-05	3.76776e-08
ENSDARG00000056379	si:ch73-86n18.1	-0.0338218	-0.0877572	0.014285	0.573923	0.330842	0.344396	0.466934	0.775538	0.971797	0.840488	0.966132	0.000183001	0.0837379	0.0854941	0.00321345	6.27507e-08
ENSDARG00000033539	paics	0.105943	0.0123602	0.103659	0.829034	0.437648	0.0797631	0.668313	0.775386	0.900726	0.985662	0.686554	1.74258e-10	0.00362893	0.795688	3.53795e-07	4.05995e-08
ENSDARG00000018953	gclm	-0.18596	-0.0523461	0.0226893	0.119568	0.533052	-0.0823994	0.637274	0.773546	0.885665	0.959099	0.971193	0.942208	0.0710431	0.889253	0.0162974	0.00227234
ENSDARG00000008890	ctns	0.076125	0.0800568	0.0607372	0.500721	0.418182	0.327773	0.532659	0.770918	0.949369	0.910274	0.874208	0.0886097	0.165995	0.352354	0.0364146	0.000425142
ENSDARG00000035253	npr3	0.143404	-0.0877895	-0.0884481	0.43306	0.32463	0.625062	0.630537	0.765921	0.819726	0.837874	0.693404	0.00488304	0.0512325	5.02785e-06	7.04307e-07	5.59957e-09
ENSDARG00000019549	cds1	0.0270919	0.252325	0.161527	0.192073	0.394047	0.171842	0.719473	0.76525	0.981438	0.561071	0.607214	0.772022	0.136116	0.662354	0.000193373	0.000122902
ENSDARG00000034222	hs1bp3	-0.267633	-0.227086	0.126946	0.293115	-0.0006087	-0.0999731	0.172709	0.764928	0.843628	0.777447	0.796976	0.732584	0.999587	0.888174	0.81466	0.0123063
ENSDARG00000035913	yars1	0.0546155	-0.158529	0.0724643	0.134873	-0.0382697	0.145153	0.0588494	0.763898	0.960986	0.731658	0.821087	0.81435	0.943131	0.6151	0.899212	7.7506e-07
ENSDARG00000058553	sprb	-0.101003	0.24089	0.26304	0.216038	0.289083	0.125745	0.606494	0.763734	0.924528	0.522464	0.243076	0.85429	0.606881	0.841862	0.0588714	0.00601052
ENSDARG00000103732	plp1a	-0.222333	-0.129922	-0.0765501	-0.038589	0.0128084	0.230899	0.580495	0.762034	0.721337	0.779454	0.793435	0.978897	0.984591	0.336738	0.000119151	7.37322e-07
ENSDARG00000103457	spartb	0.290886	0.330147	0.230712	0.271387	0.550644	0.443474	0.468761	0.76078	0.83522	0.628554	0.615341	0.767255	0.136895	0.298587	0.23944	0.0148803
ENSDARG00000099902	il17rc	0.351619	0.588661	0.211963	0.111579	0.415728	0.101565	1.11161	0.759657	0.502408	0.000517985	0.39019	0.904002	0.0465944	0.794137	9.38609e-14	1.31373e-05
ENSDARG00000098655	NA	-0.114587	0.30553	0.150914	0.188033	0.145397	0.44903	0.445762	0.758085	0.9627	0.779454	0.832041	0.910176	0.875678	0.353963	0.354002	0.0379316
ENSDARG00000071304	tbc1d2	0.151309	0.197299	-0.0878382	0.485823	0.338365	0.502045	0.124721	0.758055	0.908519	0.782678	0.855058	0.124138	0.345523	0.090093	0.837269	0.00111691
ENSDARG00000007891	meox1	0.381323	0.673709	0.758596	0.233292	0.47971	0.232133	0.713985	0.755871	0.424739	5.05516e-05	5.22548e-07	0.572408	0.0147112	0.434951	1.7675e-05	1.17388e-05
ENSDARG00000002663	optn	0.243092	-0.0373298	0.340618	0.140036	0.317092	0.117787	0.536632	0.755329	0.702773	0.958013	0.0682253	0.823967	0.149155	0.728476	0.00117986	1.94338e-06
ENSDARG00000025903	lgals9l1	0.226954	0.025512	-0.465641	0.716479	-0.529274	1.02687	0.518099	0.755266	0.907047	0.98632	0.324775	0.326811	0.574654	0.0461233	0.486231	0.153898
ENSDARG00000095796	si:dkey-87o1.2	0.224124	-0.00443817	0.369184	0.230354	0.457888	0.0102229	0.786776	0.754997	0.745769	0.995418	0.0437092	0.489609	0.00815089	0.982498	4.31071e-08	1.57725e-06
ENSDARG00000035198	gcnt4a	-0.129715	0.0998231	0.0540984	0.00241034	0.539168	0.148165	0.439135	0.754838	0.924528	0.906653	0.912863	0.999125	0.0238946	0.737242	0.0960069	0.000425142
ENSDARG00000103589	gata6	0.114598	0.144879	0.153605	0.603191	0.221167	0.118933	0.550777	0.753662	0.913446	0.796013	0.596506	0.0039311	0.551408	0.776256	0.00677457	7.27668e-05
ENSDARG00000037244	gpr137	0.331566	0.313653	0.535341	0.538059	0.987514	0.390059	1.00464	0.753209	0.697695	0.50318	0.0201315	0.1124	1.76399e-05	0.304405	8.63661e-06	0.00332224
ENSDARG00000012369	rdh10b	0.15303	0.0998286	0.0861937	0.154762	0.0622408	0.0108358	0.501028	0.752931	0.898464	0.903413	0.842245	0.897346	0.938986	0.987669	0.0803922	0.0015436
ENSDARG00000026281	lyrm1	0.188922	-0.396921	-0.208192	0.407168	0.581267	0.431811	0.62388	0.752609	0.927505	0.667271	0.745129	0.59965	0.191673	0.413003	0.12974	0.039465
ENSDARG00000007425	apol1	0.306081	0.14482	0.375821	0.46834	0.60405	-0.033542	0.53022	0.751344	0.70734	0.836786	0.146052	0.12044	0.0103857	0.95515	0.0327484	0.000580074
ENSDARG00000040314	psph	0.491363	1.27848	1.04499	-0.178454	0.477834	-0.164271	0.53565	0.749547	0.56892	1.1749e-09	2.00343e-06	0.864074	0.117158	0.736351	0.0572781	0.00344148
ENSDARG00000053868	etsrp	0.295831	0.245081	0.247445	0.458862	0.345337	0.196448	0.693073	0.748487	0.761079	0.682126	0.466393	0.227601	0.388942	0.689856	0.00706619	0.00316918
ENSDARG00000035009	trim35-27	-0.0867008	0.404702	-0.0767048	-0.545702	-0.350948	0.418291	-0.714146	0.748291	0.97347	0.673205	0.930568	0.352999	0.584956	0.402773	0.0866837	0.0341584
ENSDARG00000099186	slc1a5	-0.0787903	-0.13918	-0.034655	0.340444	0.0430002	0.215063	0.303286	0.747433	0.928514	0.724307	0.912158	0.0467271	0.923918	0.294093	0.0661046	2.30083e-08
ENSDARG00000098363	si:ch211-150g5.4	0.250975	0.197246	0.388386	0.140434	0.726142	0.0603974	0.744607	0.744655	0.853357	0.809707	0.249164	0.929279	0.00936304	0.929974	0.00635645	0.0074211
ENSDARG00000100657	egfl7	0.4111	0.449856	0.662792	0.408578	0.679619	0.198883	0.393674	0.74434	0.768402	0.528141	0.0730386	0.402356	0.0179991	0.702866	0.31313	0.00797695
ENSDARG00000103316	si:ch211-212k18.5	-0.0563765	-0.0351019	0.0722329	0.359974	0.156444	0.404875	0.496836	0.743591	0.958593	0.958353	0.812704	0.0589699	0.600465	0.0218166	0.00093263	5.00796e-07
ENSDARG00000075672	pms2	-0.324513	-0.276714	-0.128746	0.265352	0.228734	0.21467	0.349279	0.742867	0.657551	0.508701	0.698114	0.630761	0.614251	0.602547	0.274652	0.000618095
ENSDARG00000032976	cmlc1	0.0238804	0.111374	0.225526	0.168853	-0.286678	-0.120906	0.183736	0.74176	0.988935	0.92316	0.641182	0.865034	0.484418	0.808656	0.713252	0.00209133
ENSDARG00000012044	polr3gla	0.216162	0.0105803	0.156838	-0.0975368	0.0281194	0.128736	0.197106	0.740627	0.898352	0.993973	0.783739	0.971282	0.983031	0.850573	0.790541	0.0220143
ENSDARG00000063665	mat2al	0.381859	-0.401689	-0.135205	0.453723	0.418066	0.388703	0.156899	0.740315	0.702041	0.42897	0.773637	0.326811	0.303581	0.355418	0.820474	0.0116723
ENSDARG00000015164	mknk2b	-0.302778	-0.0581224	0.299656	0.53602	0.437087	1.09384	0.355574	0.739408	0.716525	0.945962	0.275217	0.0242758	0.0718975	6.03016e-09	0.183946	0.000393119
ENSDARG00000104414	shmt2	-0.0623384	0.0319318	0.143955	0.304888	0.0914328	0.00337515	0.285882	0.737486	0.94433	0.958013	0.50215	0.12019	0.807904	0.992994	0.10816	5.31571e-08
ENSDARG00000078525	noctb	0.143621	0.511535	0.212886	0.577659	0.933522	0.595512	0.352409	0.735835	0.92549	0.192868	0.604325	0.146707	0.000706911	0.106825	0.46256	0.0156553
ENSDARG00000024546	pla2g4aa	0.0745886	-0.0353996	0.159665	0.116235	-0.120496	0.60097	0.138416	0.734747	0.964652	0.974782	0.714042	0.940259	0.860842	0.0341369	0.817548	0.00323058
ENSDARG00000003961	parp3	0.563489	0.355684	0.266077	0.257727	0.404785	0.128525	0.401519	0.734401	0.282625	0.487436	0.457573	0.609824	0.136557	0.770745	0.130634	0.000597561
ENSDARG00000087921	plce1	0.0824644	0.135461	0.165065	0.203436	0.129414	0.33719	0.20148	0.734249	0.941515	0.813105	0.561306	0.689063	0.781986	0.193141	0.548953	5.8968e-05
ENSDARG00000070995	inpp4ab	-0.431054	-0.134366	-0.142821	0.0705683	0.212568	0.0822858	0.399293	0.73361	0.689737	0.890471	0.775408	0.982187	0.788563	0.91552	0.424136	0.0280882
ENSDARG00000059123	plcd1a	0.040054	-0.0490163	-0.0342517	0.452622	0.627756	0.147235	0.653387	0.732667	0.967231	0.93125	0.912861	0.00494471	4.0316e-06	0.581194	9.46081e-07	1.94458e-07
ENSDARG00000019274	rasd1	-0.232843	-0.085431	0.0229709	0.83751	0.134707	0.127246	0.38068	0.732633	0.83522	0.922942	0.968193	8.25365e-05	0.815357	0.782167	0.190248	0.00106145
ENSDARG00000042824	nfe2l2a	0.232914	0.464121	0.2968	-0.102662	0.0542174	0.399813	0.645861	0.732565	0.626016	0.000144615	0.0392904	0.844431	0.890017	0.0049716	1.61663e-08	2.63394e-09
ENSDARG00000018411	mknk1	-0.0650197	-0.00655308	0.0699619	0.195709	0.419822	0.167791	0.315529	0.732231	0.950992	0.993212	0.822432	0.593305	0.0128	0.543096	0.102148	6.66457e-07
ENSDARG00000116445	NA	0.273703	0.233182	0.213462	0.902602	1.38111	-0.200084	1.84454	0.729003	0.790147	0.708511	0.55016	0.00290835	2.00788e-08	0.761765	2.73865e-16	0.0191631
ENSDARG00000056624	vegfd	0.646218	0.825815	0.794325	0.309763	0.869648	-0.0177137	0.44203	0.727986	0.654142	0.144948	0.073969	0.834161	0.0400867	NA	0.497606	0.0996712
ENSDARG00000073756	slc12a7a	-0.306452	-0.0597647	0.0740083	0.268523	0.419304	0.374993	0.404063	0.727543	0.542917	0.922859	0.803115	0.319393	0.0152571	0.0559491	0.0203334	1.59739e-06
ENSDARG00000034396	mars1	0.0871496	0.153932	0.197052	0.259984	0.0323584	0.0402987	0.136142	0.727369	0.942205	0.798791	0.506413	0.501003	0.961237	0.930969	0.74789	0.000127604
ENSDARG00000017195	foxf2a	0.548472	0.644704	1.02032	0.456512	0.551079	0.0948216	0.666694	0.727197	0.0163285	8.51567e-06	6.39646e-17	0.0135853	0.000623896	0.789155	7.77895e-06	2.56536e-06
ENSDARG00000102366	micall2a	0.235862	0.0755216	0.27183	0.81298	0.541674	0.137185	0.735858	0.72711	0.809201	0.928975	0.351772	2.21402e-05	0.0130217	0.743048	0.000108027	0.00027479
ENSDARG00000001870	atp1a1a.4	0.116462	0.13732	0.236662	0.167714	0.0178004	-0.00270967	0.404834	0.726476	0.879141	0.73098	0.188787	0.622484	0.97331	0.993889	0.00503063	6.78558e-08
ENSDARG00000007461	srgap1a	-0.364504	-0.0283552	-0.00950766	0.133305	0.133554	0.525407	0.275582	0.725911	0.720571	0.980708	0.989533	0.923859	0.846086	0.0970993	0.525359	0.00674404
ENSDARG00000089586	ncam3	0.88555	0.903338	1.52403	-0.659137	1.35183	0.629314	1.35789	0.725896	0.00716398	8.70172e-05	4.22555e-16	0.0885939	2.45817e-09	0.0543346	1.347e-09	0.0104375
ENSDARG00000040907	gcgb	0.389753	-0.229268	0.440904	0.649065	-0.199598	-0.379225	0.118433	0.724103	0.780462	0.826188	0.295135	0.0400323	0.75251	0.37108	0.871772	0.010561
ENSDARG00000044924	gdf11	0.0149081	0.14078	0.151378	0.279207	0.125904	0.371741	0.348057	0.722288	0.991594	0.857077	0.700538	0.64748	0.853242	0.29623	0.333884	0.00404467
ENSDARG00000062517	fam110d	-0.289211	-0.124878	-0.162298	0.21797	-0.0499831	0.673977	0.313677	0.721956	0.831595	0.903184	0.738416	0.858276	0.961237	0.0533217	0.540839	0.0231344
ENSDARG00000102295	dnaja3b	-0.140155	-0.312137	-0.0525518	0.349595	0.20848	-0.0549739	0.228512	0.721737	0.908382	0.50318	0.911831	0.367604	0.65041	0.920746	0.573528	0.00111431
ENSDARG00000040362	ehd2b	0.010627	-0.0162169	-0.354414	-0.0734151	0.0105378	0.0190574	-0.163868	0.720913	0.988161	0.977612	0.00452763	0.913608	0.983989	0.95278	0.427579	4.11261e-10
ENSDARG00000034210	si:dkey-240h12.4	-0.0650894	-0.081781	0.154869	0.11406	0.128343	0.495319	0.0431234	0.720799	0.972573	0.944186	0.759272	0.950049	0.85962	0.149488	0.96497	0.00992978
ENSDARG00000114516	NA	0.0823948	0.339062	0.29219	-0.112632	0.524023	0.0617675	0.55548	0.720707	0.955162	0.424389	0.323897	0.925342	0.0250048	0.899942	0.0138672	0.0010778
ENSDARG00000060668	tm4sf18	-0.296102	0.0324105	0.029966	0.927162	0.252044	0.214313	0.172107	0.719927	0.806719	0.977812	0.962211	0.000308267	0.652424	0.67555	0.790713	0.00914597
ENSDARG00000041947	styk1b	0.385037	0.269296	0.442598	0.075487	0.537108	0.173671	0.658237	0.719807	0.442606	0.481114	0.0235302	0.959654	0.00638236	0.617631	0.000249694	0.00011701
ENSDARG00000056830	si:ch211-107m4.1	-0.583306	-0.108247	0.0347317	0.33525	0.125978	0.306042	0.422926	0.719794	0.279431	0.904785	0.950977	0.457894	0.846148	0.404713	0.156044	0.002641
ENSDARG00000017388	gstt1b	0.575668	0.34518	0.651523	0.467306	0.437412	0.208942	1.01993	0.719005	0.220188	0.435825	0.00263328	0.122845	0.119583	0.60339	1.96881e-07	0.00183729
ENSDARG00000079015	brca2	-0.304777	-0.190992	-0.17488	-0.0605398	-0.0367784	0.274817	0.261426	0.718548	0.637986	0.667741	0.509502	0.969875	0.956051	0.330128	0.358483	7.55491e-05
ENSDARG00000089920	mlip	0.0155832	0.116704	0.275175	0.419621	0.674998	-0.111635	0.595303	0.717176	0.984958	0.815188	0.155595	0.00919907	2.11543e-07	0.692061	7.36517e-06	2.40008e-07
ENSDARG00000004082	gja2	0.038417	0.0874315	0.0659941	0.409929	0.147005	0.169088	0.487506	0.715257	0.974554	0.898153	0.861023	0.148919	0.765551	0.662656	0.0299903	0.000345372
ENSDARG00000019307	dusp5	0.404533	0.607492	0.443131	0.780879	0.428625	0.179702	0.397044	0.713824	0.702041	0.11342	0.206711	0.0275539	0.385441	0.791241	0.432297	0.0327792
ENSDARG00000013295	slc2a3a	-0.0999879	0.00612736	0.00462366	0.568033	0.660158	0.107023	0.440126	0.713586	0.924528	0.993424	0.992918	0.00140643	3.9401e-05	0.760055	0.0173395	2.25557e-05
ENSDARG00000014956	diablob	0.0717021	-0.205207	0.0518779	0.426207	0.359841	0.078524	0.600297	0.710485	0.960342	0.746964	0.913345	0.113175	0.179882	0.861346	0.00288258	0.000394778
ENSDARG00000041257	smtnl1	0.312101	0.791893	0.435017	0.0722024	0.731792	0.914405	0.540645	0.710442	0.867125	0.0824761	0.36594	0.978144	0.0197273	0.00291788	0.136478	0.0276574
ENSDARG00000039229	cep78	-0.114648	0.0857119	0.211597	0.628665	0.404388	0.350491	0.39818	0.709982	0.927582	0.914489	0.491779	0.0444679	0.302457	0.402645	0.297958	0.00800412
ENSDARG00000045733	ciapin1	0.281048	0.17877	0.544732	0.246641	0.540092	-0.0754452	0.611656	0.709896	0.679252	0.714291	0.00111751	0.463362	0.00164597	0.842785	0.000163164	2.19911e-05
ENSDARG00000058984	rad23ab	0.199641	0.141642	0.3156	0.16968	0.314456	0.0813848	0.278867	0.708818	0.812817	0.802722	0.153518	0.772022	0.20903	0.840266	0.288538	4.26746e-05
ENSDARG00000039131	atp1a1a.3	-0.243706	-0.446181	0.0274832	0.27491	-0.76966	-0.131889	0.493961	0.708807	0.803129	0.155965	0.95747	0.501183	0.000126374	0.743585	0.0238109	0.000453698
ENSDARG00000055381	bambia	0.267182	0.276226	0.324158	0.0689636	0.30099	0.0273205	0.594064	0.708312	0.614827	0.272024	0.0511696	0.948325	0.12097	0.944138	2.68473e-05	1.28991e-06
ENSDARG00000070057	si:dkey-69o16.5	0.0662099	0.277416	0.264124	0.0454808	0.135287	0.223368	0.746853	0.706719	0.96831	0.634888	0.448732	0.98471	0.813396	0.559693	0.000359006	0.0018006
ENSDARG00000102765	lonp1	-0.0878265	-0.0861683	0.129955	0.232978	0.00533724	-0.0132286	0.138487	0.706652	0.931036	0.892102	0.65607	0.51551	0.994891	0.97772	0.704711	2.83599e-05
ENSDARG00000102015	LOC100537556	-0.0503517	0.0555477	0.212877	0.12976	0.139087	0.404164	0.176471	0.705619	0.968535	0.941913	0.409449	0.881668	0.755592	0.0912968	0.633364	9.84259e-05
ENSDARG00000025757	tspan35	0.431294	0.554662	0.457919	-0.0361014	0.511482	-0.0431707	0.405864	0.703856	0.278548	0.0027734	0.0152603	0.989236	0.0993012	0.949705	0.249068	0.00586608
ENSDARG00000055026	ptch2	-0.0041984	0.0343256	0.13758	0.216782	0.226802	0.36262	0.308354	0.702841	0.995632	0.938275	0.354949	0.1492	0.0789224	0.00123045	0.00504437	8.42744e-13
ENSDARG00000024775	si:ch211-129c21.1	0.256223	0.546172	0.334644	0.266006	0.716025	0.405439	0.563162	0.701622	0.785071	0.023045	0.204087	0.573125	0.000338907	0.149662	0.00989882	0.000641364
ENSDARG00000113801	LOC101886260	0.444857	0.468319	0.611462	0.17479	0.233668	0.0613001	0.173729	0.701017	0.695795	0.419538	0.0656193	0.897862	0.706622	0.930127	0.796006	0.0192093
ENSDARG00000091561	NA	1.05746	0.952649	1.36479	0.186482	0.634961	0.38705	0.422673	0.700745	0.585345	0.406309	0.0284988	0.97639	0.660898	NA	0.805374	0.484592
ENSDARG00000100564	sil1	-0.0725991	-0.041765	-0.0261163	0.212835	-0.153936	-0.00225407	0.0626095	0.700493	0.944975	0.952083	0.946407	0.594586	0.69163	0.994981	0.903562	2.50182e-05
ENSDARG00000040527	siae	-0.0848868	-0.0118157	0.130704	0.185715	0.489273	0.0431953	0.576806	0.699087	0.95873	0.992156	0.773241	0.89119	0.196867	0.953289	0.0844501	0.0193248
ENSDARG00000020136	ptges	0.110154	0.272932	0.223645	0.327804	0.518188	0.192869	0.465498	0.694819	0.941515	0.651696	0.551143	0.642191	0.158477	0.737561	0.224264	0.0198768
ENSDARG00000102228	si:dkey-171c9.3	-0.05901	0.149568	-0.169208	0.548906	0.540413	0.590792	0.506379	0.694268	0.976567	0.897238	0.772852	0.225398	0.175471	0.136087	0.210401	0.0368821
ENSDARG00000007412	slc2a1b	0.066258	0.125357	0.0973562	0.245922	0.143679	0.589255	0.214566	0.694024	0.958593	0.8414	0.782184	0.563207	0.745048	0.00442528	0.518781	0.000281404
ENSDARG00000054583	mfsd6b	0.174413	0.23069	0.208458	0.170287	0.591209	0.127301	0.383699	0.691497	0.898464	0.743238	0.596476	0.877142	0.026613	0.807743	0.257643	0.00598337
ENSDARG00000115613	LOC100331497	-0.356114	-0.483457	-0.571082	0.300132	0.209772	-0.463302	-0.182341	0.690572	0.794455	0.419538	0.114218	0.73771	0.781533	0.350225	0.815399	0.0411998
ENSDARG00000075111	als2a	-0.569057	-0.0361278	-0.0257144	0.357999	0.458197	0.0813989	0.634829	0.689995	0.615896	0.979912	0.975304	0.630761	0.310538	0.911978	0.0785424	0.0473994
ENSDARG00000015686	bmp6	0.286614	0.300204	0.33906	0.225735	0.237871	0.406569	0.455424	0.689048	0.788732	0.568767	0.268217	0.75922	0.619645	0.225582	0.121329	0.00508634
ENSDARG00000058206	si:ch211-153b23.5	0.163836	-0.0892724	-0.127031	0.290645	0.130547	0.187638	-0.129559	0.688354	0.923311	0.937644	0.812442	0.718509	0.871992	0.738429	0.867884	0.0297157
ENSDARG00000045886	slc38a2	0.102438	0.133349	0.280405	0.268802	0.245822	0.0137891	0.238144	0.687775	0.861124	0.587561	0.0123262	0.0375268	0.0478275	0.960859	0.0570457	5.49521e-12
ENSDARG00000024717	selenbp1	0.303015	0.188667	0.308679	0.283527	0.270019	0.0742195	0.617672	0.687712	0.536807	0.615446	0.0939859	0.344212	0.295942	0.849958	0.000143954	2.80906e-05
ENSDARG00000044809	fpgs	0.0274051	0.163725	0.155199	0.40711	0.215437	-0.0726813	0.207506	0.68769	0.981839	0.792863	0.641775	0.13528	0.568875	0.874823	0.567341	0.000476021
ENSDARG00000097902	si:ch73-204p21.2	0.229353	0.347919	0.166836	0.13773	0.880536	0.16226	1.10354	0.687601	0.803129	0.337291	0.602075	0.89119	2.04773e-06	0.684904	1.99814e-10	0.000955867
ENSDARG00000087844	plekhn1	0.16912	0.193197	0.0317901	0.359317	0.197421	0.241507	0.403668	0.685819	0.921617	0.838724	0.965515	0.487561	0.739183	0.607132	0.26384	0.0124749
ENSDARG00000089235	tspearb	0.283095	0.735676	0.707932	0.100784	0.66536	0.471092	0.922892	0.685559	0.806452	0.00438745	0.0032544	0.966963	0.0430459	0.262517	0.000797314	0.0286218
ENSDARG00000043511	prdx6	0.594643	0.149799	0.285442	0.07017	0.404278	-0.0153388	0.4171	0.685363	0.0083845	0.760804	0.173855	0.949639	0.0188213	0.97136	0.0131003	7.79567e-06
ENSDARG00000102277	lama1	0.0525307	0.0319319	0.325388	0.258688	0.200003	0.453788	0.369922	0.684669	0.960108	0.962379	0.0670022	0.305507	0.417322	0.00660991	0.028465	4.47603e-06
ENSDARG00000002916	sec31b	-0.067557	-0.0555639	0.0388267	0.193074	0.239565	0.51261	0.301023	0.684191	0.964652	0.95266	0.939413	0.796175	0.564515	0.0558235	0.374462	0.00331848
ENSDARG00000067630	zgc:154075	0.310689	0.273056	0.260164	0.634463	0.661379	0.260126	0.143022	0.683616	0.627276	0.443456	0.26511	0.0172971	0.00718408	0.532959	0.814178	0.00443031
ENSDARG00000038141	atf4b	0.022812	-0.105088	-0.0797758	0.224536	0.117424	-0.173117	0.321958	0.680886	0.974554	0.729742	0.663088	0.133965	0.56614	0.271774	0.00353084	1.66989e-11
ENSDARG00000093402	LOC569265	-2.08597	-0.649466	-0.716265	-0.229563	0.142917	-0.0901472	0.331684	0.680703	0.0403433	0.697055	0.435151	0.965829	0.946368	0.95504	0.834825	0.477166
ENSDARG00000069920	cox17	0.234045	0.10964	0.497248	0.0904292	0.105611	-0.0798951	0.403101	0.679916	0.873171	0.921002	0.132924	0.958176	0.868131	0.875677	0.15733	0.00344665
ENSDARG00000024295	slc11a2	0.0720759	0.0413953	0.271817	0.186415	0.448323	0.235514	0.39803	0.67887	0.929559	0.940568	0.0757054	0.572693	0.00246376	0.270481	0.00981602	7.98838e-07
ENSDARG00000039354	ska1	0.193202	0.146164	0.320077	0.460893	0.372018	0.423336	0.707456	0.677295	0.845672	0.810357	0.186315	0.210597	0.321736	0.230755	0.00456406	0.00787373
ENSDARG00000012199	gpt2	0.0044837	-0.189725	-0.134754	0.260273	0.0473142	-0.0916838	0.343661	0.676927	0.996362	0.607026	0.59188	0.33748	0.925908	0.78368	0.0646718	1.18977e-05
ENSDARG00000075343	csf1a	0.0250138	-0.0270247	0.173826	0.119615	0.0828692	0.38877	0.370081	0.676501	0.987776	0.983766	0.728653	0.952806	0.926952	0.360889	0.393221	0.0261141
ENSDARG00000025920	tiam1b	0.0989159	0.115345	0.151347	0.213713	0.409867	0.441218	0.207811	0.676399	0.939041	0.873387	0.666943	0.704271	0.0996585	0.0832681	0.574617	0.00111285
ENSDARG00000103590	cyp2aa6	-0.0866114	-0.523757	-0.075568	0.495735	0.4305	0.264826	0.736159	0.675806	0.959964	0.196842	0.889337	0.212635	0.255219	0.573537	0.00743468	0.0217272
ENSDARG00000013221	pde4ca	0.152927	0.332245	0.13763	0.220475	0.434072	0.133092	0.298565	0.675713	0.887206	0.383299	0.686775	0.693389	0.0772148	0.752578	0.326157	0.000875959
ENSDARG00000019096	myl7	0.130599	-0.0540419	0.115536	0.0292772	-0.129464	0.184948	0.322014	0.675463	0.895804	0.942798	0.710834	0.98471	0.714648	0.468724	0.0839794	6.27236e-06
ENSDARG00000076843	si:dkey-174i8.1	-0.164247	-0.147016	-0.204937	0.183551	0.190428	-0.173639	-0.0236788	0.675433	0.898352	0.847163	0.567461	0.847492	0.724549	0.716181	0.980932	0.00688221
ENSDARG00000004060	bhlhe40	0.181976	0.200251	0.406382	0.489428	0.564494	0.579544	0.454183	0.675427	0.70734	0.406309	0.000336828	0.00011463	1.55047e-06	2.90073e-06	0.000235261	2.50291e-08
ENSDARG00000075121	hbegfa	0.0967734	-0.000593335	0.288088	0.491394	0.53619	0.0722712	0.875384	0.674907	0.929559	1	0.21298	0.0109951	0.00215251	0.851052	4.23811e-09	7.38262e-05
ENSDARG00000033706	adora2aa	0.344595	0.11327	0.0414738	0.3943	0.45546	0.993327	0.171291	0.674255	0.789227	0.922751	0.953459	0.685545	0.457979	0.0105179	0.867325	0.104365
ENSDARG00000062430	gpd2	-0.428219	0.243375	0.0762664	-0.0747747	0.229517	0.281243	0.0568843	0.672862	0.595571	0.676166	0.869273	0.966733	0.584502	0.414982	0.937264	0.00298848
ENSDARG00000069335	bcl6b	0.0841891	0.211946	0.25907	0.46932	0.27519	0.181844	0.43499	0.672213	0.932484	0.588827	0.242467	0.0139148	0.260111	0.541789	0.0179159	4.31675e-05
ENSDARG00000117407	LOC101885516	0.309473	0.912905	0.894148	0.177031	0.520245	-0.253128	1.28132	0.890908	0.897921	0.138895	0.0648042	0.963506	0.533385	0.80797	0.00466592	0.0938787
ENSDARG00000057075	lamtor3	0.0873013	-0.0418104	0.0298016	0.370215	0.518008	0.153298	0.413275	0.670739	0.958256	0.970514	0.960323	0.558257	0.170957	0.806068	0.333515	0.0325526
ENSDARG00000098662	si:ch73-359m17.9	0.231611	-0.0380363	0.518442	0.212692	0.0809791	-0.120163	0.416332	0.670118	0.885203	0.977812	0.152271	0.860955	0.930877	0.851052	0.31677	0.0348227
ENSDARG00000018404	krt18a.1	0.0721958	0.136307	0.165672	0.228343	-0.0190845	0.401354	0.108486	0.669754	0.926481	0.676047	0.348725	0.225049	0.966346	0.00229013	0.663342	1.58423e-08
ENSDARG00000071410	cks2	0.185951	-0.102399	-0.0171607	0.361778	0.399548	0.599034	0.808912	0.669725	0.877367	0.9056	0.97803	0.595721	0.393984	0.111552	0.00602148	0.0349943
ENSDARG00000095705	cdpf1	0.216906	-0.0698938	0.205862	-0.0428432	0.131272	0.0846385	0.291041	0.669347	0.881167	0.951956	0.653229	0.986858	0.857013	0.888899	0.515826	0.0168577
ENSDARG00000103052	pcyox1	-0.135626	-0.00061706	0.244542	0.0427637	-0.0258394	0.186605	0.281015	0.669043	0.940791	1	0.59663	0.988308	0.982716	0.74137	0.594629	0.0386441
ENSDARG00000073905	vwa5a	0.242619	0.0105438	0.283534	0.470541	0.419283	0.0212101	0.393851	0.669038	0.666883	0.986825	0.108645	0.00993794	0.0206997	0.96199	0.0328139	2.402e-05
ENSDARG00000005716	olfml2ba	-0.00801859	0.284912	0.602459	0.166806	0.245141	0.271764	0.532663	0.668286	0.994435	0.400198	8.62917e-05	0.758498	0.372615	0.292154	0.00207506	6.57758e-05
ENSDARG00000061370	tsen34	0.0665915	0.199981	0.24692	0.26166	0.000331816	-0.0956523	0.239501	0.668072	0.963007	0.745548	0.415849	0.596422	0.999722	0.841486	0.518781	0.00173685
ENSDARG00000087373	dnah5	-0.296468	0.100495	0.130976	0.113192	0.419024	0.27161	0.494406	0.667661	0.776897	0.908316	0.751154	0.936911	0.157836	0.468164	0.0619892	0.00523656
ENSDARG00000010192	pax3a	0.136194	0.0872922	0.0634481	0.0649406	0.114031	0.393511	0.356124	0.664087	0.909348	0.915998	0.887059	0.972943	0.85962	0.211756	0.260035	0.00377488
ENSDARG00000004154	orai1b	-0.0179076	0.158148	0.136337	0.157014	0.114236	0.388615	0.396097	0.662564	0.987776	0.803134	0.695254	0.900928	0.879764	0.288813	0.256529	0.00941234
ENSDARG00000035735	gsx1	-0.00845402	0.00707116	0.150708	0.218897	0.200763	0.246479	0.453578	0.662286	0.994435	0.993212	0.597796	0.640206	0.578844	0.407806	0.0284752	0.000358999
ENSDARG00000031782	crybg1a	-0.0294068	0.0608573	0.0477094	0.361522	0.511208	0.333929	0.545783	0.661293	0.974182	0.902123	0.858579	0.0160742	3.69809e-05	0.0321434	5.68697e-06	1.7112e-07
ENSDARG00000071005	ppp1r3ca	0.325303	0.1784	-0.0565149	0.558877	1.12062	0.633794	0.795607	0.660038	0.753987	0.819225	0.91802	0.0849821	5.31851e-07	0.0325336	0.0012154	0.0162049
ENSDARG00000036152	gas2b	-0.0154809	-0.170521	-0.300364	-0.0683911	0.0363342	-0.0101058	-0.24915	0.660023	0.99002	0.779454	0.256854	0.970446	0.962516	0.98684	0.524674	0.00229562
ENSDARG00000079420	dpp4	0.36247	0.130929	0.668033	0.358444	0.155047	0.133971	0.211948	0.65985	0.761079	0.904911	0.0273364	0.503921	0.82718	0.815865	0.706898	0.0181597
ENSDARG00000061256	mcrip2	0.0824125	-0.0340545	0.0107648	0.251235	0.101765	-0.132668	0.394447	0.659747	0.939041	0.967472	0.982592	0.439192	0.825183	0.69524	0.0403782	6.31591e-05
ENSDARG00000042854	ephx1	0.388563	0.0927376	-0.138655	-0.00879901	0.0217667	0.0289018	0.494726	0.658882	0.557538	0.905903	0.704274	0.997952	0.983052	0.964107	0.0817774	0.00690181
ENSDARG00000087093	si:ch211-157c3.4	0.0807286	-0.409476	-0.218643	0.457895	0.96482	-0.256332	1.21374	0.396315	0.944642	0.114642	0.401135	0.0432902	3.01135e-09	0.384192	4.29549e-15	0.0748585
ENSDARG00000091723	si:ch211-202f3.4	-0.317487	-0.576809	-1.63707	0.201901	-0.699214	0.0337417	-0.0858654	0.658205	0.924528	0.703519	0.00760355	0.963723	0.475081	NA	0.965494	0.385301
ENSDARG00000039512	ap1m3	0.149686	0.265184	0.202588	-0.00344864	0.181913	0.206627	0.328684	0.657484	0.882806	0.521723	0.471467	0.998405	0.669575	0.551446	0.219837	0.00077342
ENSDARG00000056921	ankk1	0.70498	0.418642	0.676469	0.153133	0.305922	0.377667	0.830385	0.657425	0.141618	0.419538	0.0111126	0.923859	0.570818	0.391647	0.0023769	0.0293685
ENSDARG00000061841	tiparp	0.26948	0.639676	0.803383	0.240492	0.892462	0.18692	0.478532	0.65682	0.289191	1.86545e-12	4.67911e-21	0.19184	1.77001e-18	0.324242	3.75102e-05	1.07653e-08
ENSDARG00000035257	akr1a1a	-0.0821505	-0.562938	-0.171902	0.13907	-0.00489336	0.0728732	0.295498	0.65444	0.960848	0.114339	0.685476	0.944431	0.996229	0.921755	0.592855	0.0457821
ENSDARG00000079175	si:ch211-79k12.1	0.105436	0.039948	0.21078	-0.0545739	0.267456	0.0239464	0.420554	0.654233	0.919735	0.957772	0.39019	0.971664	0.305351	0.95921	0.0305988	0.000145087
ENSDARG00000057671	epas1b	0.0545975	0.210573	-0.0150567	0.0570585	0.402382	0.28078	0.346779	0.65303	0.95873	0.551925	0.971572	0.966445	0.0273951	0.228313	0.0763841	4.73005e-05
ENSDARG00000015611	rasl11b	0.41405	0.275945	0.134934	0.24023	-0.272376	0.232393	-0.00505948	0.652492	0.679252	0.682649	0.780705	0.81167	0.661774	0.664193	0.996465	0.0380661
ENSDARG00000059811	smpd5	0.380559	0.205099	0.559581	0.00774012	0.208176	-0.359175	0.697011	0.651819	0.268229	0.577574	8.11669e-05	0.997691	0.397536	0.0818502	1.86505e-07	6.47426e-06
ENSDARG00000014626	dlx3b	0.171955	0.639711	0.396071	0.317237	0.370528	0.21303	0.700012	0.651669	0.729929	1.56804e-10	0.000581042	0.0260937	0.0027974	0.214511	8.37654e-12	7.1202e-09
ENSDARG00000016818	abcg2d	-0.445599	-0.350664	-0.420273	-0.0686723	0.167605	0.49728	0.38346	0.651149	0.695795	0.606409	0.274863	0.982187	0.838118	0.239148	0.421368	0.0482824
ENSDARG00000086393	dbx1a	-0.321953	-0.470202	-0.249373	0.248782	-0.0110292	0.188071	0.347844	0.651036	0.759722	0.234102	0.496123	0.738775	0.993448	0.699386	0.364946	0.019805
ENSDARG00000010591	foxn4	-0.195353	-0.255376	-0.0598498	0.374791	-0.083743	0.364326	0.294365	0.650432	0.859037	0.570225	0.886733	0.205679	0.88807	0.17609	0.309163	0.00178923
ENSDARG00000020219	dld	-0.0141004	0.0343473	0.194146	0.112954	0.00103751	0.180084	0.444496	0.650263	0.984745	0.949642	0.256854	0.824609	0.998125	0.403753	0.000919916	6.5881e-07
ENSDARG00000071871	glod5	-0.0367649	-0.107451	0.0821558	0.10087	0.32072	-0.0108575	0.178368	0.650026	0.980946	0.913736	0.875099	0.957352	0.419505	0.987669	0.74777	0.012701
ENSDARG00000042282	itga6a	-0.0833591	-0.164924	-0.127573	0.060687	0.195458	0.172277	0.162051	0.649435	0.923311	0.629885	0.564279	0.959006	0.434589	0.50073	0.551071	6.49674e-06
ENSDARG00000078552	grhl3	-0.282218	-0.048203	-0.0628662	0.118462	0.203721	-0.132803	0.598649	0.649371	0.703035	0.951369	0.870068	0.885148	0.514085	0.701351	0.000270535	0.000128369
ENSDARG00000045976	sidt2	0.1499	0.238333	0.178944	0.496994	0.454947	0.0295451	0.572042	0.649347	0.844114	0.402799	0.386827	0.00212051	0.00402897	0.939161	7.28044e-05	1.63344e-05
ENSDARG00000089390	pnpla2	-0.205195	0.269118	0.280203	0.280867	0.378656	-0.0172994	0.0824152	0.648964	0.9032	0.754828	0.541207	0.724843	0.381632	0.982599	0.925238	0.03212
ENSDARG00000098239	zgc:85932	0.429919	0.228451	0.476552	0.10579	0.267984	0.20985	0.305107	0.647859	0.0918345	0.425225	0.000330434	0.865605	0.161628	0.342671	0.0807264	3.76866e-06
ENSDARG00000099804	LOC100002633	-0.0779574	0.219007	0.0626893	0.206551	0.123583	0.2656	0.288004	0.647832	0.953212	0.66804	0.882143	0.700133	0.807904	0.379424	0.30881	0.000701642
ENSDARG00000052148	ptgs1	-0.031255	-0.0583976	0.0386437	0.676491	0.415618	0.687955	0.394927	0.647756	0.979801	0.942535	0.930306	0.00039013	0.074747	0.000486404	0.0940505	0.000691374
ENSDARG00000098803	cyp2aa4	0.045072	0.252699	0.198198	0.458529	0.296767	-0.160685	0.321865	0.646012	0.973707	0.572996	0.511465	0.0589699	0.310825	0.673873	0.229979	0.00116559
ENSDARG00000115335	ubald2	-0.24724	0.0322993	0.0670164	0.267758	0.3686	0.521794	0.352855	0.645718	0.755803	0.969937	0.857818	0.57961	0.203115	0.0393172	0.22238	0.00280354
ENSDARG00000088984	cep131	-0.22893	-0.089362	-0.0253672	0.0276701	0.00815491	0.246891	0.339275	0.645083	0.582995	0.814401	0.926209	0.979651	0.987825	0.100798	0.00508031	7.15814e-09
ENSDARG00000101726	ces2b	-0.146558	0.0690488	-0.0194368	0.0213103	0.124131	0.20583	0.446691	0.644887	0.917449	0.94392	0.975419	0.992714	0.855361	0.649597	0.144764	0.0141904
ENSDARG00000114067	tspan17	-0.70871	-0.0035198	-0.192345	-0.0328657	-0.113772	0.484584	0.213759	0.643377	0.171316	0.998344	0.652642	0.989864	0.878565	0.149804	0.681498	0.0235367
ENSDARG00000079253	plch1	-0.283347	-0.131386	-0.0930196	0.0780363	0.160667	0.357594	0.145615	0.643159	0.600705	0.777857	0.73434	0.935961	0.598175	0.0615203	0.632627	2.54239e-05
ENSDARG00000042221	mthfd1l	-0.16361	-0.204782	-0.407857	0.370486	0.143363	0.104286	0.505855	0.64306	0.695795	0.220865	8.45932e-06	0.000439564	0.382601	0.567539	3.8005e-08	4.69011e-11
ENSDARG00000026376	aco1	-0.0206628	-0.260892	-0.0345564	0.159632	0.172746	0.167517	0.235338	0.642816	0.984958	0.571249	0.940428	0.823243	0.678899	0.63814	0.4599	0.00126671
ENSDARG00000036637	arl11	0.32286	0.368636	0.407388	0.754244	1.05417	0.14971	1.20306	0.862207	0.870451	0.715378	0.445811	0.317327	0.0351001	NA	0.00872309	0.10054
ENSDARG00000040890	fdps	0.0468634	-0.220239	-0.167262	0.445432	0.0884744	-0.048634	0.356635	0.641363	0.972573	0.637392	0.582622	0.0506954	0.867534	0.913176	0.122219	0.000812378
ENSDARG00000044010	loxl2a	0.0659872	0.0236183	-0.0521338	0.183999	-0.0938115	0.68155	-0.239034	0.641272	0.953043	0.975516	0.883635	0.666055	0.835076	1.95639e-05	0.34986	6.27662e-05
ENSDARG00000103322	si:ch73-347e22.8	0.395575	0.324794	0.18408	0.0630231	0.563763	0.140599	0.60227	0.640931	0.499046	0.392267	0.548768	0.968013	0.00460321	0.709896	0.00167053	0.00122217
ENSDARG00000004517	ppat	0.0790625	-0.226173	-0.0856565	0.396262	0.244555	0.16986	0.509658	0.639764	0.939041	0.542999	0.783872	0.0486303	0.325917	0.555631	0.00188593	8.6624e-05
ENSDARG00000098269	slc1a9	0.642365	1.42858	0.858576	0.117853	0.86139	-0.783438	0.299857	0.639668	0.808528	0.0367004	0.258737	0.984641	0.257261	NA	0.832993	0.401858
ENSDARG00000045530	si:ch211-244b2.4	0.615726	0.211626	0.818096	0.917785	0.527956	0.130923	0.684447	0.638496	0.524882	0.847105	0.0130531	0.0391845	0.384942	0.888696	0.161337	0.169578
ENSDARG00000020289	pif1	-0.106114	-0.079148	-0.169672	0.373591	-0.134525	0.130477	0.237734	0.638143	0.919801	0.9056	0.536182	0.217747	0.807141	0.756881	0.493815	0.00134864
ENSDARG00000015822	sesn3	0.226968	0.124076	0.312383	0.404638	0.495268	0.450678	0.788872	0.636999	0.643839	0.737633	0.026702	0.00651923	0.00014791	0.00186367	6.8137e-12	1.02875e-06
ENSDARG00000062483	lyve1b	0.246104	0.403909	-0.356108	-0.345579	-0.261604	0.738565	1.19011	0.131647	0.885203	0.575211	0.469306	0.682218	0.712527	0.0355772	6.60016e-06	0.825956
ENSDARG00000100019	arhgap11a	0.0588183	0.0638048	0.238714	0.379014	0.0977657	0.312811	0.427405	0.635894	0.929559	0.868818	0.0595727	0.00591367	0.740408	0.0413707	0.000489811	5.52905e-08
ENSDARG00000057125	pld1b	0.353873	0.0959241	0.126382	0.484431	0.525511	0.0326916	0.629439	0.635569	0.502408	0.880096	0.680097	0.0441557	0.0142834	0.951449	0.00125129	0.00139895
ENSDARG00000027986	slc35d1b	0.135702	0.180384	0.163866	0.230431	0.264196	0.120654	0.747389	0.633591	0.901996	0.75495	0.61067	0.737213	0.536716	0.811814	0.000677451	0.00780009
ENSDARG00000097193	si:dkey-28n18.9	-0.0249962	0.18683	0.419208	0.0768568	0.208346	0.227824	0.788403	0.632648	0.984958	0.809067	0.16142	0.97639	0.764823	0.680161	0.0059403	0.0436168
ENSDARG00000042182	drc1	0.170206	0.332117	0.316678	0.267509	0.392177	0.0884787	0.592828	0.631301	0.924528	0.659487	0.474206	0.748894	0.35951	0.894388	0.0643153	0.0380661
ENSDARG00000021147	nipal3	0.00597467	0.0297665	0.0916856	0.291823	0.399303	0.180905	0.595348	0.631033	0.994435	0.959099	0.693404	0.225049	0.021816	0.502768	4.62033e-05	2.91395e-05
ENSDARG00000042561	lpar2b	0.167053	0.194655	0.32545	0.391501	0.182765	0.311212	0.524389	0.63058	0.873171	0.707821	0.171191	0.202439	0.693054	0.319411	0.019377	0.00291911
ENSDARG00000053829	pax9	0.166691	0.120254	0.223091	0.195151	0.282934	0.0389739	0.460992	0.630107	0.879141	0.868238	0.466393	0.767255	0.394807	0.941939	0.0556227	0.00327903
ENSDARG00000016573	mroh1	-0.199558	-0.0938847	-0.152236	0.342013	0.390378	0.310381	0.345737	0.629923	0.703035	0.825234	0.428857	0.0306847	0.00470961	0.0581326	0.0165358	8.22583e-07
ENSDARG00000002391	tlcd1	1.46364	1.59429	1.21494	-0.208312	-0.0995779	0.00220769	0.699774	0.629641	0.0930554	0.00238809	0.0319803	0.952759	0.952764	NA	0.279647	0.30772
ENSDARG00000063661	nuak2	0.325049	0.556463	0.3148	0.323795	0.37413	0.220451	0.0255552	0.629635	0.574015	0.00124919	0.133071	0.283578	0.110674	0.483091	0.972797	0.000713551
ENSDARG00000094243	shda	-0.355479	-0.212721	0.10171	0.231577	0.206199	0.510966	0.290162	0.628922	0.765744	0.804488	0.851139	0.785367	0.724549	0.129679	0.515579	0.0297962
ENSDARG00000009438	myog	0.117056	0.178604	0.152937	0.284179	0.182869	0.208359	0.217989	0.628786	0.929559	0.788877	0.679749	0.547319	0.709531	0.59634	0.591673	0.00519995
ENSDARG00000012388	cox4i1l	0.242201	0.0711496	0.421583	0.786116	0.535434	0.897104	1.18156	0.204523	0.931449	0.974428	0.587632	0.407117	0.600962	0.210536	0.0391252	0.850957
ENSDARG00000089878	nedd9	0.0733107	0.143186	-0.0344862	0.344857	0.428569	0.210295	0.392123	0.627445	0.938478	0.74495	0.920279	0.142848	0.0206186	0.445342	0.0403571	0.000158158
ENSDARG00000008247	vezf1a	0.209958	0.32322	0.337423	0.175867	-0.0208782	0.254289	0.0717304	0.626977	0.887486	0.612057	0.372333	0.883267	0.984591	0.573131	0.929216	0.0327539
ENSDARG00000074842	snx8a	0.197919	0.474987	0.318183	0.0950606	0.18543	0.242533	0.405589	0.626831	0.855588	0.0824409	0.229667	0.956089	0.720482	0.537899	0.162863	0.00654582
ENSDARG00000059227	fabp1b.1	0.0466372	-0.108058	0.304499	0.273379	0.245677	0.128948	0.867018	0.626552	0.97347	0.878754	0.250631	0.49003	0.453236	0.738342	8.73602e-07	0.00259266
ENSDARG00000093182	eif2ak1	-0.103222	-0.0821962	0.0628131	0.366855	0.242743	0.2257	0.390002	0.625673	0.922817	0.89886	0.857818	0.0928584	0.341861	0.386663	0.0379414	0.0001549
ENSDARG00000028173	slc4a2a	-0.107884	-0.279858	-0.175258	0.164933	0.0120483	-0.00011734	0.462973	0.625122	0.892919	0.230786	0.382546	0.643618	0.983636	0.99982	0.000850634	4.87681e-06
ENSDARG00000074074	rnf26	0.186977	0.119189	0.0824633	0.526236	0.42685	0.292894	0.510602	0.624656	0.789227	0.807119	0.772239	0.0943788	0.197778	0.472091	0.076435	0.012693
ENSDARG00000079795	vstm5	0.376339	0.605807	0.718837	0.0854305	0.759901	-0.750135	0.338559	0.624602	0.724287	0.103979	0.00824786	0.97639	0.0266316	0.113278	0.550607	0.0845316
ENSDARG00000009266	uevld	0.26935	-0.0401367	0.424763	0.0621452	0.594324	-0.0710322	0.306923	0.624588	0.842237	0.974146	0.216587	0.976514	0.0229147	0.901978	0.426466	0.0151279
ENSDARG00000100582	si:ch211-195b11.3	0.0047564	-0.370165	0.0301318	0.27509	0.537133	-0.00163942	1.10243	0.589447	0.99759	0.577664	0.968193	0.755842	0.151505	0.997372	4.3538e-05	0.0950449
ENSDARG00000086332	bri3	-0.0253938	-0.023216	0.172981	0.400282	0.313566	0.138361	0.299758	0.623804	0.976567	0.970364	0.350648	0.00636813	0.04279	0.559158	0.0561267	1.15862e-06
ENSDARG00000060397	hhip	-0.196412	-0.217571	-0.292564	0.242933	-0.0904695	0.232122	0.0840411	0.622903	0.773327	0.502147	0.106435	0.355966	0.820976	0.289811	0.822869	3.29235e-05
ENSDARG00000036316	rpl39	0.0671583	0.0818098	0.420718	0.24421	0.469986	0.464186	0.446461	0.621557	0.961424	0.91707	0.0696702	0.600487	0.0376383	0.0543346	0.0523332	0.0034008
ENSDARG00000094760	si:dkey-125i10.3	0.0965321	0.50503	0.00505701	-0.619214	-0.472259	0.222243	0.297198	0.620916	0.941515	0.0646671	0.994138	0.00587326	0.0457111	0.507879	0.308663	0.00332635
ENSDARG00000091801	serpinb14	0.0951906	0.0650484	0.19853	0.171468	0.462889	0.337334	0.496548	0.619503	0.911454	0.908045	0.324875	0.644644	0.00182323	0.0651013	0.000513981	1.79724e-05
ENSDARG00000034423	sncga	-0.00632378	-0.143911	-0.0278751	-0.0749942	-0.130873	-0.37599	0.149273	0.619082	0.995679	0.768174	0.940654	0.942371	0.713286	0.0543346	0.62285	8.65292e-05
ENSDARG00000101366	cmklr2	0.266209	0.0412191	0.146346	0.337622	0.0453169	0.571672	0.658403	0.61893	0.780064	0.966945	0.687431	0.595721	0.964901	0.100385	0.0264022	0.0380661
ENSDARG00000079241	wdr90	0.383574	0.0996303	0.244402	0.364237	0.212614	0.329148	0.200503	0.618042	0.3336	0.866772	0.27587	0.186978	0.552171	0.219788	0.565655	0.000952816
ENSDARG00000042732	peds1	-0.0691991	-0.16903	-0.0299583	0.348612	0.262248	-0.0982217	0.453411	0.617934	0.919801	0.475897	0.903579	0.00422879	0.0440188	0.643705	1.35286e-05	6.4201e-09
ENSDARG00000052118	adamtsl5	0.2223	0.217226	0.149	0.156523	0.0184824	0.375289	0.283522	0.617543	0.760004	0.582577	0.590796	0.78539	0.979824	0.0895659	0.235179	0.000280079
ENSDARG00000104235	myo5c	0.183318	0.00399039	0.316173	0.420162	0.495369	0.348723	0.671656	0.617033	0.901996	0.998193	0.398954	0.391437	0.163867	0.419937	0.0218426	0.0431644
ENSDARG00000076328	osbpl11	0.00246019	0.0898431	-0.0311211	0.267531	0.253713	0.311321	0.107582	0.616923	0.998856	0.928975	0.960323	0.724929	0.636573	0.472838	0.887907	0.0320915
ENSDARG00000033971	prrx1a	0.144239	0.234737	0.393309	0.239395	0.338709	0.312801	0.520489	0.616041	0.729929	0.0991884	1.26541e-05	0.0831138	0.00154324	0.0085283	2.32995e-08	3.16638e-10
ENSDARG00000055490	galnt12	-0.0589059	0.0119089	0.156762	-0.0635779	0.06477	0.560265	0.127728	0.61575	0.974498	0.99309	0.747908	0.980248	0.943773	0.105804	0.862267	0.0461139
ENSDARG00000087094	foxa	-0.483344	-0.247829	-0.184207	0.316961	0.218575	0.390523	0.508927	0.615532	0.491242	0.685164	0.630985	0.593225	0.708155	0.302734	0.100149	0.024597
ENSDARG00000060298	nin	-0.11551	-0.151378	0.14522	0.0239773	-0.0511682	0.216146	0.299391	0.614216	0.856306	0.57677	0.379558	0.98471	0.887992	0.192706	0.0224104	4.00613e-08
ENSDARG00000062187	kif14	-0.0705232	-0.0494354	0.0416564	0.234296	0.0672451	0.325549	0.484129	0.612746	0.928405	0.922942	0.875261	0.225381	0.849568	0.0316131	3.97923e-05	2.21636e-07
ENSDARG00000076005	LOC100334952	0.0482307	0.135102	0.123956	0.226893	0.120092	0.305691	0.296381	0.612436	0.974554	0.862928	0.764783	0.724414	0.842896	0.367783	0.391725	0.0118567
ENSDARG00000009390	npl	-0.0419088	-0.0553513	0.164414	0.584047	0.568689	0.308146	0.490021	0.612169	0.974874	0.949682	0.632097	0.0221687	0.0179576	0.370647	0.0571689	0.00955169
ENSDARG00000054530	rars1	0.0281033	-0.189353	-0.103585	-0.0621896	-0.289994	0.0746098	-0.132623	0.612038	0.981721	0.749704	0.787583	0.970436	0.342477	0.866665	0.774629	0.00335185
ENSDARG00000070353	hoxc13a	0.311661	0.532557	0.454532	-0.0517997	0.639167	-0.217323	0.856687	0.611948	0.763846	0.118843	0.117119	0.98471	0.0130436	0.64678	0.000143503	0.0198806
ENSDARG00000070957	mfsd1l	0.160136	0.185258	0.144323	0.682268	0.672684	0.406984	0.405008	0.610981	0.90374	0.803627	0.733021	0.0257665	0.0190937	0.302379	0.291193	0.0385172
ENSDARG00000079651	afg3l1	-0.221507	-0.162865	-0.0318739	0.133012	-0.118965	-0.130573	0.00206641	0.610904	0.789227	0.75495	0.936836	0.859224	0.791045	0.70569	0.99821	0.000747806
ENSDARG00000008030	myl9b	-0.220436	-0.232864	-0.387205	0.288163	0.206804	0.536716	0.252696	0.609418	0.859884	0.697248	0.173879	0.556308	0.654583	0.0435153	0.507565	0.0133115
ENSDARG00000078425	oat	0.00991581	-0.135704	-0.133701	0.0634216	-0.0186732	0.131336	-0.24662	0.608052	0.993578	0.819225	0.671917	0.969875	0.981913	0.743585	0.473604	0.00323058
ENSDARG00000032795	pgap6	0.21563	0.239221	0.225494	0.265407	0.137144	0.420013	0.496297	0.607932	0.829796	0.620422	0.445305	0.649853	0.825601	0.1853	0.0663416	0.0140419
ENSDARG00000078585	mon1a	0.0671103	-0.0249933	0.0463628	0.0578138	0.160974	0.0584021	0.471222	0.607685	0.959281	0.977827	0.916744	0.97639	0.749379	0.911518	0.0582399	0.00660678
ENSDARG00000017986	vps13d	-0.417588	0.0295181	0.2134	0.0703552	0.359229	0.15585	0.34334	0.60767	0.637986	0.977812	0.567303	0.971674	0.28282	0.731419	0.303277	0.0182848
ENSDARG00000031422	igfbp2b	0.246084	0.467176	0.404118	-0.219504	-0.198549	0.292479	0.203868	0.607065	0.847471	0.268266	0.202709	0.797862	0.730549	0.46537	0.68823	0.0208499
ENSDARG00000045486	pawr	0.0282046	0.367162	0.261989	0.35043	0.476099	0.153636	0.549147	0.606918	0.978748	0.117194	0.22041	0.0849821	0.00280393	0.587464	0.000231994	8.31523e-05
ENSDARG00000100374	txnrd3	0.0606521	0.114818	0.320416	0.112733	0.227028	0.0414539	0.434847	0.606907	0.924528	0.662621	0.00130709	0.695474	0.0710431	0.85815	6.06733e-06	7.45225e-10
ENSDARG00000103799	kars1	-0.0803583	-0.0150521	0.0776558	0.0185221	-0.161143	0.014924	0.0581322	0.605569	0.899092	0.976945	0.685031	0.985378	0.315302	0.956384	0.829645	2.05807e-09
ENSDARG00000019484	zdhhc7	-0.440513	-0.203221	-0.117162	0.0154355	0.107007	0.518042	0.239629	0.605389	0.657551	0.802919	0.814716	0.996963	0.895618	0.136889	0.64938	0.0423976
ENSDARG00000042525	ebf2	-0.0365267	0.000913282	0.159754	0.0275304	0.0278497	0.292951	0.421899	0.605348	0.971797	1	0.433565	0.98471	0.955148	0.108397	0.00321939	1.24632e-05
ENSDARG00000042934	ccn2a	0.166232	0.396868	0.479116	0.433786	0.496132	0.36777	0.0718451	0.604683	0.789999	0.00632276	8.04948e-05	0.00231251	0.000120814	0.0174122	0.834825	4.25474e-06
ENSDARG00000067719	wwtr1	-0.00697045	0.121957	0.185587	0.277174	0.0204155	0.486754	0.242116	0.604275	0.996362	0.884626	0.634844	0.645759	0.983636	0.117535	0.585653	0.0245924
ENSDARG00000016745	slc35f6	0.0423549	-0.12042	0.0666523	0.322081	0.411882	0.180141	0.418205	0.60289	0.961424	0.749623	0.78193	0.0576179	0.00310345	0.407385	0.00224424	3.62458e-06
ENSDARG00000057992	fstb	0.361686	0.261267	0.358999	0.135903	0.493394	0.0516285	0.527117	0.601885	0.463248	0.470981	0.071627	0.897392	0.0396079	0.922737	0.0211987	0.00564256
ENSDARG00000069934	parp4	0.0546057	-0.254361	-0.187432	0.47948	0.535199	0.412138	0.21458	0.601262	0.963455	0.502835	0.473914	0.0135853	0.00207991	0.0498289	0.45109	0.000574965
ENSDARG00000097639	NA	-0.162762	0.159537	-0.356629	0.724263	0.458632	0.428101	1.06179	0.505713	0.956993	0.927129	0.634796	0.369326	0.626297	NA	0.0348947	0.455888
ENSDARG00000099541	depdc1b	0.195043	0.0930799	0.28352	0.175346	-0.112954	0.310502	0.376085	0.600491	0.813717	0.880472	0.201909	0.785367	0.83387	0.27294	0.118105	0.0023082
ENSDARG00000075618	slc36a1	-0.00246263	0.00538857	0.169327	0.378411	0.436003	0.192882	0.310615	0.599907	0.998177	0.994823	0.566844	0.218632	0.0747997	0.603896	0.292426	0.00505543
ENSDARG00000020876	pdk2a	-0.127902	-0.185912	-0.00464447	0.324799	0.0314885	0.234858	0.411801	0.59713	0.896428	0.677464	0.992928	0.200474	0.95933	0.371152	0.030399	0.000681386
ENSDARG00000088346	miip	-0.0730252	0.0174542	0.0413809	0.433555	0.3825	0.385172	0.684334	0.596588	0.949556	0.983008	0.916744	0.194105	0.234004	0.240162	0.00233518	0.0125286
ENSDARG00000052330	slc4a2b	0.264217	0.154507	0.288742	-0.0918772	0.139233	0.494054	0.341685	0.596069	0.789999	0.82514	0.33518	0.956216	0.806906	0.0689442	0.270096	0.0117937
ENSDARG00000036993	erbb3b	0.288536	0.182231	0.292399	0.149403	0.189435	0.236514	0.445436	0.595261	0.657551	0.696074	0.181307	0.791485	0.544235	0.361684	0.0122067	0.000341403
ENSDARG00000040192	nenf	0.0359563	0.211647	0.369885	0.282668	0.453038	0.00403061	0.275608	0.593556	0.981543	0.789835	0.278924	0.625305	0.136452	0.994499	0.495991	0.0256516
ENSDARG00000067676	plcl1	-0.156876	-0.0752091	-0.114304	-0.029169	-0.0996645	-0.154256	-0.0149619	0.592732	0.912394	0.941111	0.808342	0.9908	0.896228	0.765389	0.989295	0.0304412
ENSDARG00000095715	si:ch211-202e12.3	-0.377449	-0.452968	-0.360207	0.294491	0.0655598	0.105732	0.38472	0.592215	0.703035	0.331392	0.287475	0.568636	0.930877	0.832635	0.216561	0.019398
ENSDARG00000099352	NA	-0.453732	-0.046357	-0.195107	0.0633102	0.300492	0.275561	0.443625	0.590163	0.627276	0.968387	0.641182	0.977824	0.486924	0.512683	0.167445	0.0337538
ENSDARG00000044485	sall4	-0.0489112	-0.00663414	-0.147745	0.270041	0.0962336	0.529327	0.315257	0.589652	0.944654	0.990123	0.341803	0.0981521	0.736793	1.00915e-05	0.0192307	3.48794e-07
ENSDARG00000077874	vwa10.1	0.622197	0.145751	-0.00286726	0.224295	1.41331	0.141461	1.05476	0.376341	0.702041	0.931767	0.998966	0.944035	0.00167118	NA	0.0414523	0.626452
ENSDARG00000039098	ca8	0.247205	0.246742	0.326343	0.170843	0.232458	-0.0790868	0.322086	0.589323	0.790958	0.606409	0.212875	0.880747	0.652637	0.894671	0.410846	0.0288884
ENSDARG00000062854	sdk1b	-0.108565	0.132535	0.209992	0.109926	0.182354	0.263169	0.278452	0.58919	0.937669	0.865153	0.548713	0.942208	0.725513	0.48809	0.464012	0.02003
ENSDARG00000103718	chmp5b	0.132987	-0.0768139	0.153517	0.210875	0.53626	0.121316	0.523306	0.588298	0.893285	0.910042	0.587439	0.571589	0.00110561	0.702866	0.00139604	0.0005204
ENSDARG00000103935	rab27a	-0.269645	-0.0328054	0.023453	-0.066256	0.0327235	0.358635	0.115224	0.587653	0.745769	0.97134	0.961315	0.96636	0.961237	0.150608	0.800061	0.00204034
ENSDARG00000103554	notch1a	-0.017645	-0.116094	0.165383	0.249604	0.0151527	0.263892	0.330598	0.587164	0.979898	0.697323	0.267823	0.0915461	0.97255	0.0543346	0.00417608	5.28895e-08
ENSDARG00000074829	rasip1	0.152708	0.298147	0.337801	0.775934	0.398957	0.166741	0.339171	0.586879	0.907888	0.567744	0.268217	0.00194505	0.237704	0.729794	0.351883	0.0295788
ENSDARG00000062929	LOC101882918	0.0701205	0.119897	-0.0107918	0.304501	0.191373	0.285538	0.40628	0.586695	0.90361	0.634843	0.96803	0.0269787	0.257204	0.045354	0.000299009	6.29124e-08
ENSDARG00000079123	ikbkb	0.189882	-0.0449177	0.270527	0.269087	0.193448	0.29942	0.282583	0.586151	0.893849	0.970514	0.478653	0.665971	0.724549	0.441494	0.488768	0.0273922
ENSDARG00000052827	top3a	0.108385	0.0736491	0.0539628	0.242354	0.375784	0.261157	0.495112	0.585834	0.924528	0.922257	0.893865	0.713625	0.256273	0.508421	0.0679297	0.0168076
ENSDARG00000040944	ntd5	0.267721	0.250291	0.323454	0.362043	0.034805	-0.0958478	0.407361	0.585206	0.693762	0.487436	0.116366	0.165591	0.957355	0.808677	0.054152	0.00188614
ENSDARG00000070261	crlf3	0.0880708	0.196042	0.0919538	0.302909	0.326442	0.206949	0.382586	0.584695	0.882453	0.333324	0.609476	0.0255135	0.00752158	0.202046	0.000724381	5.63824e-08
ENSDARG00000055835	slc26a6	0.114973	0.261827	0.593737	0.218918	0.162164	0.120139	0.238609	0.583669	0.949369	0.746964	0.0579131	0.81004	0.807976	0.8293	0.635099	0.0430259
ENSDARG00000060813	plekha7a	0.205088	0.228348	0.316525	0.162988	0.193114	0.0574818	0.365585	0.5826	0.758967	0.499648	0.0812458	0.716879	0.477998	0.873141	0.0387022	0.000136354
ENSDARG00000044935	hpdb	0.253946	-0.0203705	0.439507	0.346782	1.28844	-0.301651	1.04618	-0.225724	0.873171	0.987461	0.250631	0.557007	3.39358e-08	0.520181	1.86072e-05	0.617953
ENSDARG00000053520	tex47	-0.23505	0.0979403	-0.0995288	0.759241	0.587052	0.123955	0.673757	0.580164	0.873783	0.927336	0.857196	0.0341458	0.127809	0.85564	0.0539615	0.115405
ENSDARG00000062054	cpt1ab	0.0891121	-0.0367757	0.0455483	0.387626	0.072236	-0.129144	0.507559	0.580086	0.927582	0.95693	0.894605	0.0474519	0.878252	0.671574	0.00136489	0.000379783
ENSDARG00000070047	rgs4	-0.137024	-0.105038	-0.0182026	0.605873	0.62722	0.545987	0.865679	0.579806	0.86657	0.822921	0.960323	4.34121e-05	9.43614e-06	0.000546141	2.75e-11	0.000162907
ENSDARG00000094300	nupr1a	0.0498929	0.166119	0.244523	0.55129	0.958289	0.0624511	0.441564	0.57859	0.972573	0.802722	0.419615	0.0210778	2.11543e-07	0.898092	0.071192	0.0101736
ENSDARG00000099889	dusp27	0.137225	0.134952	0.243137	0.769026	0.738884	0.16781	0.560899	0.578311	0.913767	0.854208	0.435249	0.000234708	0.000273145	0.673873	0.0118572	0.0118567
ENSDARG00000098646	mthfd2	-0.094587	-0.0811164	0.0534627	0.362957	-0.0878129	-0.146663	0.134418	0.578137	0.929559	0.904911	0.887059	0.147922	0.862878	0.665197	0.732866	0.00194603
ENSDARG00000103875	NA	-0.221781	0.0364578	-0.0460838	0.564834	0.419426	0.196168	0.453825	0.57611	0.829375	0.969535	0.921436	0.00634601	0.0642083	0.562938	0.0337826	0.00359254
ENSDARG00000058830	zdhhc3b	0.011301	0.0449143	0.172698	0.166096	0.219846	0.24586	0.145668	0.575293	0.991019	0.949164	0.493734	0.763529	0.462311	0.363957	0.693899	0.00126788
ENSDARG00000092290	haspin	0.119214	0.099505	0.100499	0.301738	0.0685621	0.316336	0.33117	0.574651	0.895254	0.86009	0.725154	0.247815	0.895169	0.166474	0.11009	0.000573707
ENSDARG00000100962	ttc39b	-0.149638	0.145404	0.385771	0.0950225	0.235739	0.172632	0.272284	0.574511	0.929559	0.882377	0.295751	0.958847	0.613661	0.70569	0.493113	0.0243429
ENSDARG00000001452	adam8a	0.00785131	-0.112352	-0.0870753	0.283994	0.191125	0.230664	0.224519	0.572755	0.995973	0.881247	0.83715	0.572408	0.703254	0.557009	0.591486	0.0182842
ENSDARG00000089564	mdfi	0.234042	0.302238	0.183277	0.266678	0.370437	0.416489	0.410287	0.572705	0.538754	0.0445488	0.247905	0.12815	0.00522363	0.00237803	0.00111093	1.91694e-06
ENSDARG00000013476	arhgef39	-0.0365268	-0.067724	-0.0500971	-0.183148	0.285049	-0.0283515	0.552144	0.57232	0.979898	0.94598	0.926721	0.881036	0.551612	0.968186	0.0616753	0.0434952
ENSDARG00000033327	unc5b	-0.307613	-0.260497	-0.221285	0.0124813	0.136819	0.3999	0.192345	0.570718	0.695795	0.549536	0.442551	0.996189	0.781893	0.125459	0.614325	0.00798348
ENSDARG00000058259	celsr1b	-0.327074	-0.192622	-0.048725	0.181782	0.103381	0.403221	0.313681	0.570294	0.405046	0.557928	0.873591	0.607272	0.776652	0.0182891	0.0781358	0.000154345
ENSDARG00000104197	ptpn22	0.265293	0.288459	0.369784	0.0792616	0.371669	-0.143209	0.625196	0.569819	0.753987	0.513706	0.133071	0.951219	0.0903481	0.688609	0.000214334	0.00169637
ENSDARG00000014386	galnt6	0.178775	0.206758	0.32924	-0.00273082	0.205295	-0.0253914	0.365632	0.569773	0.831595	0.604998	0.0998238	0.998405	0.508435	0.955249	0.0779115	0.00123567
ENSDARG00000063882	cox19	-0.263968	-0.0926213	-0.164063	0.385108	0.15624	-0.0193943	0.33795	0.568236	0.659112	0.866338	0.488815	0.445097	0.83118	0.97958	0.432297	0.0482841
ENSDARG00000074776	tmem154	-0.0204524	-0.186168	0.000316036	0.266432	0.136685	0.467087	0.239371	0.567807	0.987617	0.792631	1	0.666737	0.832442	0.138166	0.591766	0.0305377
ENSDARG00000101047	rtcb	0.318532	0.0422028	0.261761	0.023111	0.00830202	-0.156042	0.0725391	0.567394	0.693567	0.964047	0.36594	0.990666	0.992589	0.654362	0.8914	0.00308359
ENSDARG00000031981	pcbd1	-0.0278136	0.0869473	0.156333	0.144719	0.563806	0.159011	0.408343	0.56684	0.984745	0.92935	0.71917	0.90809	0.0399455	0.743067	0.207713	0.0405438
ENSDARG00000079782	myh7l	0.0623051	0.0337238	0.0188144	0.110268	-0.162539	0.165517	0.466366	0.56684	0.948459	0.957375	0.959083	0.839352	0.516096	0.467233	0.000564289	4.64844e-05
ENSDARG00000002330	lhx8a	0.437862	0.234532	0.573172	0.270125	0.463184	-0.219127	0.60144	0.564678	0.602911	0.73788	0.0293827	0.748894	0.233413	0.703546	0.0614297	0.0758493
ENSDARG00000059053	slc13a4	-0.0400366	-0.0126421	-0.138237	-0.203824	-0.422606	-0.0183867	0.525437	0.563482	0.974554	0.987461	0.657768	0.682218	0.0569376	0.97008	0.00526404	0.0034624
ENSDARG00000022853	eogt	-0.248374	-0.0265687	-0.0636826	0.0647303	-0.18106	0.187227	0.192504	0.563403	0.75904	0.974782	0.868378	0.972064	0.724425	0.64678	0.662513	0.0138287
ENSDARG00000030364	angpt1	0.00754474	-0.00242054	0.195325	0.266596	0.0986875	0.269466	0.26344	0.563041	0.996362	0.999455	0.610529	0.666055	0.892536	0.503352	0.530894	0.0339284
ENSDARG00000036086	itga11a	0.330563	0.0505845	0.186868	0.188603	0.172864	0.286743	0.192544	0.563026	0.598963	0.946682	0.491493	0.706892	0.635014	0.268165	0.547502	0.0024916
ENSDARG00000057698	ctsd	0.12469	0.0612591	0.224748	0.342446	0.467607	0.175814	0.26151	0.562793	0.831595	0.881127	0.107628	0.00651923	1.17283e-05	0.294265	0.0471055	4.36244e-07
ENSDARG00000018312	rell1	0.132201	0.0402837	0.18321	0.115717	0.322022	-0.0149164	0.639526	0.562777	0.924528	0.970484	0.630985	0.930653	0.350225	0.981049	0.00525703	0.023628
ENSDARG00000076667	ccng1	0.213349	-0.153617	-0.181747	0.495174	0.33805	0.104093	0.210666	0.562305	0.824424	0.796013	0.548768	0.0271873	0.183844	0.794137	0.524338	0.00653008
ENSDARG00000071601	pvalb9	-0.0981795	-0.15095	0.00748321	0.136326	0.605956	-0.0436369	0.818756	0.560859	0.941265	0.821356	0.989994	0.89119	0.00450114	0.931619	1.82646e-05	0.0141929
ENSDARG00000075557	apcdd1l	0.136418	-0.0697171	0.147459	0.148627	-0.0182651	0.132885	0.147269	0.560483	0.867125	0.901195	0.517309	0.763529	0.976799	0.655668	0.633364	0.000369224
ENSDARG00000056666	sp8b	-0.00445741	0.159996	0.322168	0.387582	0.149772	0.152703	0.350824	0.560154	0.996362	0.602321	0.0192675	0.0272299	0.628485	0.573131	0.0399767	0.00010118
ENSDARG00000074275	limch1a	-0.0445518	-0.0248344	0.10664	0.128038	0.180918	0.172189	0.248797	0.560119	0.974554	0.979652	0.786507	0.897862	0.680922	0.648094	0.457335	0.0122339
ENSDARG00000015273	alpi.1	-0.0205119	-0.00492202	-0.125889	0.208965	-0.0875265	0.22084	0.0121867	0.558203	0.984745	0.995634	0.698072	0.722304	0.888946	0.527781	0.989526	0.00896335
ENSDARG00000053381	plpp1a	0.172764	0.0645043	0.0659992	0.243393	0.287984	-0.0775447	0.580866	0.557992	0.804627	0.911069	0.822367	0.27582	0.0923476	0.796019	4.25408e-06	4.87466e-05
ENSDARG00000054423	slc7a6	0.0377351	-0.0270768	-0.0619089	0.251898	-0.0511328	0.123326	-0.0228651	0.556981	0.971797	0.96885	0.832854	0.325823	0.916842	0.667401	0.967805	0.000236712
ENSDARG00000105011	pigb	0.0552201	-0.0695915	0.0810524	0.249865	0.520476	0.222065	0.0603312	0.556964	0.961179	0.916376	0.801316	0.638393	0.0263001	0.556736	0.930801	0.0119854
ENSDARG00000102456	cfhl4	-0.126481	-0.110604	0.193229	0.439383	-0.0347385	-0.0261556	0.448416	0.556275	0.876814	0.815012	0.353206	0.00712888	0.944477	0.944138	0.00284129	0.000236756
ENSDARG00000062177	dcbld2	-0.104562	0.190584	0.231126	-0.0271622	-0.101276	0.277296	0.052474	0.556043	0.929559	0.734656	0.411466	0.987481	0.82931	0.267693	0.921986	0.00180116
ENSDARG00000005112	cdh17	0.0300922	0.0470845	0.141723	0.00169979	-0.0819846	-0.00523203	0.19305	0.555834	0.972761	0.927061	0.457006	0.99883	0.79901	0.987861	0.279413	4.34639e-06
ENSDARG00000017636	rnf167	-0.21238	0.0706575	-0.134768	0.266941	0.402327	0.450621	0.306949	0.555543	0.824912	0.927061	0.687066	0.502115	0.0887765	0.0570835	0.260035	0.00637643
ENSDARG00000010445	trabd	0.125379	0.0300339	0.0230382	0.104452	-0.0628011	0.167664	0.07024	0.555337	0.893602	0.96897	0.955763	0.910498	0.912401	0.602547	0.892288	0.00221888
ENSDARG00000005541	wif1	0.197106	0.0762383	0.274488	0.34157	0.0322597	-0.150029	0.328045	0.554853	0.719179	0.875961	0.0908013	0.0436472	0.946921	0.552671	0.0377743	3.98561e-05
ENSDARG00000092746	si:ch211-150o23.2	-0.10035	-0.182008	-0.0968328	0.507435	0.525219	0.296745	0.682611	0.554602	0.90521	0.606409	0.709225	0.0526962	0.0280514	0.383783	0.00101266	0.013895
ENSDARG00000116833	LOC110438269	-0.0523524	-0.0725767	-0.0220577	0.291711	0.24573	0.206922	0.377052	0.554412	0.972573	0.934333	0.968193	0.621391	0.617401	0.656205	0.275638	0.0403288
ENSDARG00000060862	atxn1b	0.184385	0.22226	-0.0667575	0.112841	0.323018	0.444696	0.109219	0.554358	0.873171	0.676047	0.876587	0.921826	0.27702	0.0860265	0.834358	0.0152621
ENSDARG00000055395	foxq1b	0.341389	0.576866	0.371986	0.486812	1.23516	0.438176	1.04011	0.290846	0.81805	0.272024	0.395583	0.563517	0.00048519	0.491339	0.00588873	0.646618
ENSDARG00000062553	bach1a	0.141103	0.200213	0.20334	0.190124	0.428704	0.449739	0.412046	0.553445	0.895963	0.690417	0.472697	0.785476	0.0992467	0.0951471	0.11341	0.0146432
ENSDARG00000080775	NA	-0.40737	-1.45813	-1.66079	0.316689	0.39108	-0.12726	-0.718605	0.553257	0.924528	0.16503	0.0299904	0.948802	0.838239	0.943967	0.603394	0.644709
ENSDARG00000075556	luzp1	-0.0261317	0.0906948	0.0135451	0.101383	0.231279	0.454228	0.215729	0.551725	0.974225	0.80821	0.963542	0.81004	0.125575	0.000147116	0.157611	1.34204e-06
ENSDARG00000039490	pitpnaa	0.338547	0.218398	0.283672	0.0828313	0.151472	0.0696585	0.338678	0.551604	0.213553	0.375039	0.0507739	0.908213	0.56672	0.816588	0.0274617	4.91956e-05
ENSDARG00000036966	hsd3b7	0.242653	0.603184	0.223242	0.360852	0.386163	-0.0303501	0.307689	0.550845	0.872258	0.126828	0.628077	0.409861	0.249913	0.96199	0.417109	0.0400061
ENSDARG00000062801	erfl3	0.0682572	0.0300091	-0.00223842	0.262544	0.219098	0.251826	0.231034	0.550478	0.917449	0.94775	0.995031	0.0790744	0.146653	0.0890364	0.10575	6.04697e-07
ENSDARG00000102829	NA	0.0474487	0.177398	0.0568248	0.532874	0.479858	0.294373	0.540263	0.550149	0.969554	0.707595	0.874441	0.00280268	0.0061082	0.206622	0.00109165	0.00168312
ENSDARG00000071250	tmem79a	0.811771	0.299337	0.784261	0.0709812	0.336201	0.135263	0.314151	0.550148	0.271334	0.786105	0.0440158	0.98471	0.631664	0.864562	0.649245	0.199986
ENSDARG00000004160	reep3b	0.00691119	0.0313792	0.0442087	0.372505	0.429261	0.164377	0.573025	0.550001	0.994763	0.966475	0.900744	0.0837094	0.0176094	0.579298	0.000312925	0.00126504
ENSDARG00000011473	calcrla	-0.0202567	0.120522	0.0826715	0.151629	-0.0365991	0.310167	0.141237	0.549785	0.987776	0.880124	0.857196	0.888874	0.964866	0.371875	0.796332	0.0276045
ENSDARG00000004378	yrk	0.025152	0.0573131	0.0872831	0.457226	0.19644	0.139863	0.493578	0.549291	0.976567	0.910226	0.704995	0.00308612	0.407687	0.601298	0.000444256	0.000119641
ENSDARG00000056640	rpia	0.0679799	0.019894	-0.0210846	0.230014	0.396785	0.221591	0.5972	0.549249	0.932585	0.974146	0.947337	0.350299	0.00770077	0.285995	3.1552e-06	9.59352e-05
ENSDARG00000099374	sp9	0.266483	0.363299	0.386073	0.214851	0.288496	-0.137452	0.594274	0.547381	0.716525	0.2347	0.0706037	0.622484	0.263729	0.702855	0.000560324	0.00290191
ENSDARG00000040465	irf2	0.1241	0.38826	0.400462	0.532986	0.779313	0.338173	0.971461	0.671058	0.958593	0.674227	0.442825	0.30432	0.0231245	0.539739	0.00151579	0.0631707
ENSDARG00000036057	tradd	0.0883388	-0.198201	-0.0358174	0.22553	0.338853	0.0561558	0.472023	0.546891	0.929958	0.656353	0.92817	0.745294	0.333387	0.92276	0.086258	0.0267632
ENSDARG00000038040	tpk1	0.174525	0.159038	0.253601	0.00284568	0.243269	0.112468	0.215557	0.546809	0.899471	0.848446	0.491779	0.999125	0.617653	0.831174	0.661369	0.0498734
ENSDARG00000017675	utp4	0.0538939	-0.316475	-0.166369	0.291727	0.0017969	0.142401	0.0902852	0.546513	0.964554	0.353833	0.55989	0.223683	0.997631	0.628301	0.820474	0.000584308
ENSDARG00000093562	NA	-0.141493	-0.151545	-0.364169	0.721362	0.688193	0.754043	0.960469	0.854046	0.95645	0.922295	0.555001	0.290679	0.250477	NA	0.0410296	0.0762324
ENSDARG00000103399	zgc:63569	0.350444	0.521515	0.389417	0.3371	0.452418	0.321522	0.371551	0.546465	0.407906	0.00133507	0.0257419	0.213847	0.0229147	0.20281	0.0895482	0.00323058
ENSDARG00000042793	tpp1	0.168011	0.00896399	0.350071	0.438065	0.388029	0.247825	0.206248	0.546459	0.702041	0.986	0.000786327	0.000315717	0.00158423	0.127191	0.217236	2.40537e-06
ENSDARG00000051853	galns	0.575897	0.411822	0.767617	0.277478	0.301729	0.21928	0.428909	0.545524	0.16349	0.236655	3.94104e-05	0.595043	0.403316	0.589826	0.124159	0.0272466
ENSDARG00000011298	atf7a	-0.051736	-0.0511548	0.0419597	0.216205	0.195902	0.259074	0.189939	0.545472	0.972573	0.955171	0.930786	0.745294	0.68884	0.483091	0.678452	0.026053
ENSDARG00000076533	nfe2l1b	0.0910044	-0.077131	0.0185885	0.11784	0.104562	0.0200141	0.354367	0.545078	0.893285	0.852618	0.94813	0.766994	0.713485	0.951586	0.00649181	6.19374e-06
ENSDARG00000054304	homeza	-0.0272758	0.0278491	0.0954558	0.182425	0.174459	0.635233	0.299282	0.54453	0.978748	0.970514	0.740333	0.596422	0.507617	8.92802e-06	0.0961152	0.000243564
ENSDARG00000034773	ncapd3	-0.0688069	-0.167021	-0.119696	0.297622	0.173626	0.473206	0.35977	0.544125	0.929559	0.57228	0.559362	0.125078	0.483452	0.0016527	0.0200185	9.45564e-05
ENSDARG00000068726	masp1	-0.0595049	-0.175424	-0.0151556	0.578504	0.0477589	0.280775	0.453609	0.543498	0.964652	0.760461	0.977516	0.010132	0.944477	0.369069	0.0528371	0.0143131
ENSDARG00000043624	slc66a1	0.159088	-0.0235065	-0.0713152	0.535224	0.303285	0.399279	0.432493	0.543467	0.869854	0.977182	0.840715	0.0207126	0.32082	0.137247	0.0699076	0.011951
ENSDARG00000104669	slc35c1	0.208204	0.00421836	0.158388	0.329001	0.0754844	0.385592	0.293438	0.542995	0.751576	0.995469	0.509502	0.25956	0.898089	0.110525	0.26624	0.00392032
ENSDARG00000075565	lzts1	-0.297455	-0.261471	-0.367276	0.109368	0.0690885	0.353012	0.268132	0.542703	0.615896	0.426671	0.0478599	0.897862	0.898008	0.117738	0.276188	0.00225093
ENSDARG00000043716	cldn5a	-0.212924	-0.0654758	0.102646	-0.0950558	-0.273153	0.475893	0.31946	0.542115	0.789227	0.922859	0.73766	0.923859	0.302939	0.0180266	0.156606	0.00331303
ENSDARG00000117133	cst14b.1	0.222401	0.0673225	0.124093	0.332963	0.328263	-0.00117148	0.25135	0.541983	0.802869	0.929769	0.710208	0.202439	0.151596	0.997315	0.338832	0.00361471
ENSDARG00000005150	tbx20	-0.197219	-0.0419366	0.00951259	0.114713	-0.120547	0.386894	-0.0887601	0.541428	0.868102	0.966875	0.987702	0.934359	0.852544	0.225582	0.896254	0.0297962
ENSDARG00000039225	vps13a	0.0448976	-0.117194	0.0512483	0.344091	0.343177	0.107935	0.212229	0.541292	0.95873	0.757441	0.843975	0.0210778	0.0130217	0.653045	0.22639	2.32185e-05
ENSDARG00000015460	racgap1	0.0234265	-0.105263	0.0315019	0.210117	0.0592059	0.311468	0.343431	0.541282	0.974554	0.74495	0.896973	0.328339	0.871808	0.0412192	0.0101177	8.36578e-06
ENSDARG00000075593	trim71	-0.0679114	-0.161272	-0.11044	0.27372	0.166055	0.431644	0.303035	0.541223	0.929559	0.572996	0.587632	0.103295	0.416312	0.00105144	0.0313312	1.50164e-05
ENSDARG00000020976	ubald1b	-0.310544	-0.139476	-0.0177151	0.174119	0.259891	0.350574	0.347	0.541211	0.437109	0.735047	0.960588	0.666055	0.232646	0.0709456	0.053357	0.000453698
ENSDARG00000012588	ptdss1a	-0.22425	0.0472463	0.209447	0.0477047	0.109566	0.178069	0.326744	0.540499	0.873533	0.96897	0.617742	0.98471	0.86738	0.682404	0.338576	0.0391443
ENSDARG00000005993	prc1b	0.11964	0.0456217	0.181443	0.157534	0.102249	0.317438	0.495259	0.540316	0.888075	0.944186	0.413516	0.728781	0.796788	0.117299	0.00117986	0.000556066
ENSDARG00000069388	tmem88b	0.0137473	0.00385907	0.1576	0.561984	0.150051	0.401616	0.163822	0.540294	0.991594	0.997206	0.657768	0.013539	0.754605	0.134966	0.706873	0.0140328
ENSDARG00000105277	cnksr3	0.184064	0.234772	0.303999	0.200361	0.0827553	0.448076	0.0744458	0.540254	0.864644	0.631369	0.245274	0.727462	0.890177	0.0651013	0.898005	0.00977665
ENSDARG00000104256	bco1	0.131026	0.540411	0.150876	0.14411	0.386415	0.0686631	0.572134	0.539537	0.873171	0.000129093	0.513291	0.793973	0.0356852	0.850461	0.000183762	0.00089656
ENSDARG00000098696	rela	0.074668	-0.130578	0.0997105	0.202673	0.0910495	0.481713	0.136727	0.538972	0.9586	0.865153	0.812704	0.757993	0.887403	0.0658592	0.790541	0.0198806
ENSDARG00000041108	ctsh	0.363551	0.0661448	0.27883	0.298245	0.223848	0.340366	0.20089	0.538417	0.695795	0.947266	0.407604	0.530573	0.617401	0.301264	0.654323	0.0328736
ENSDARG00000002369	NA	0.0722341	-0.205699	0.0600918	0.161474	0.116217	-0.0362221	0.317188	0.537976	0.953212	0.660308	0.874283	0.785367	0.798681	0.935382	0.17635	0.00512087
ENSDARG00000096850	si:dkey-82f1.1	0.0615002	0.160613	0.299803	0.405307	0.296962	0.281437	0.421663	0.537722	0.948687	0.674188	0.0766615	0.0149437	0.108547	0.161091	0.00550926	0.000225923
ENSDARG00000019726	celsr2	-0.0187387	-0.0648561	0.239201	0.235312	0.240528	0.210432	0.280442	0.537574	0.980946	0.886487	0.120269	0.244145	0.158767	0.262006	0.0679297	2.95914e-05
ENSDARG00000028027	trim63a	0.330656	0.04516	-0.0363403	0.112173	0.32504	-0.0293907	0.722675	0.537288	0.549651	0.949642	0.925731	0.893539	0.148166	0.947674	3.93455e-06	0.00311273
ENSDARG00000005619	nek2	-0.556186	-0.179953	-0.213726	0.341862	0.105663	0.180488	0.319778	0.537282	0.374524	0.817203	0.582576	0.468848	0.883465	0.701343	0.397766	0.0488816
ENSDARG00000100869	adcy9	0.015701	0.210077	0.147215	0.122075	0.334305	0.179795	0.303232	0.536947	0.98967	0.682126	0.65732	0.90809	0.240191	0.633123	0.302408	0.0152361
ENSDARG00000104105	ttf2	0.00637805	-0.140152	0.0470831	0.00974025	-0.403834	-0.0901024	0.148778	0.536053	0.994435	0.736303	0.875216	0.996132	0.0240064	0.783943	0.612895	0.000429028
ENSDARG00000059567	si:ch73-281f12.4	0.0378862	-0.156744	0.179785	0.291218	-0.0259678	0.218447	0.204316	0.536037	0.974554	0.789835	0.537571	0.503548	0.975618	0.559693	0.619771	0.0186366
ENSDARG00000078222	aatka	-0.313559	0.185279	0.128346	0.120535	0.155266	0.12991	0.221129	0.53563	0.657144	0.71024	0.680832	0.889958	0.696862	0.711104	0.457016	0.00502075
ENSDARG00000060962	btr04	-0.138762	-0.185302	0.100559	-0.0125458	0.113539	-0.0275501	0.521682	0.535247	0.907888	0.775171	0.802157	0.996963	0.857508	0.963031	0.034581	0.0276579
ENSDARG00000043128	cldne	-0.115244	-0.177953	-0.300771	0.148756	0.289419	-0.113566	0.83011	0.534816	0.929559	0.786258	0.304837	0.881668	0.403964	0.805375	3.95297e-05	0.0307028
ENSDARG00000042856	itpka	-0.0377609	-0.0351662	-0.0242193	0.247007	0.352326	0.141142	0.437747	0.534295	0.975115	0.968833	0.959596	0.481833	0.10645	0.674827	0.0217061	0.00301728
ENSDARG00000014651	NA	-0.0542927	-0.561213	-0.697041	0.423598	0.189103	0.294819	0.662115	0.534133	0.976533	0.25808	0.0324018	0.583636	0.842238	0.64678	0.106	0.209766
ENSDARG00000043081	ctsz	0.317928	0.355686	0.526277	0.480865	0.440854	0.105362	0.4331	0.534045	0.393841	0.051825	4.07869e-05	0.00250867	0.00470733	0.727364	0.00531951	0.000448911
ENSDARG00000058992	cers2b	-0.0588159	0.0241466	0.0679508	0.0246822	-0.132322	0.439868	-0.0345466	0.533439	0.94114	0.966945	0.770234	0.98471	0.574424	0.000486404	0.929178	9.93169e-06
ENSDARG00000102742	bmpr1bb	0.586736	0.42804	0.511315	0.370198	0.401767	0.169613	0.161352	0.53325	0.189495	0.247732	0.037321	0.332535	0.181269	0.699425	0.753644	0.0333106
ENSDARG00000006491	agpat9l	0.172545	0.270122	0.231543	-0.125817	0.0944742	0.0471266	0.343494	0.532696	0.873171	0.543284	0.427218	0.897464	0.86539	0.922197	0.172586	0.00858587
ENSDARG00000012572	polr3f	-0.39884	-0.215019	0.0975254	0.219323	0.171323	0.104474	0.243517	0.532308	0.654142	0.748971	0.827638	0.745357	0.741328	0.831094	0.545594	0.0361456
ENSDARG00000030289	jag1a	0.0229814	-0.113356	0.0152225	0.342395	0.081427	0.224425	0.364101	0.531954	0.97665	0.74737	0.959921	0.0336254	0.824213	0.252764	0.011182	5.54396e-05
ENSDARG00000056200	abcb9	0.0762608	-0.184105	0.0140205	0.157917	0.0574581	-0.084007	0.215724	0.531412	0.95873	0.798237	0.982592	0.879644	0.940454	0.87571	0.62585	0.0296333
ENSDARG00000023958	rnf181	-0.112552	-0.0767638	0.110532	0.11728	0.268062	0.160786	0.176609	0.53108	0.929836	0.930184	0.784244	0.927506	0.489877	0.714447	0.713517	0.0273258
ENSDARG00000030981	tmem127	-0.134635	-0.0890378	0.0178095	0.108083	0.205556	0.330606	0.280113	0.530828	0.860834	0.856182	0.959921	0.852966	0.342112	0.0554207	0.105972	0.000124553
ENSDARG00000093684	tmem238a	-0.0122802	0.176558	-0.268935	0.201674	0.326502	0.142508	0.331126	0.530454	0.99295	0.792863	0.393505	0.707683	0.216281	0.702855	0.193557	0.00967437
ENSDARG00000027112	ephb4b	0.143336	0.0955171	0.315596	0.201645	0.361194	0.0259637	0.345361	0.530179	0.787721	0.786603	0.00627788	0.367486	0.00613647	0.935779	0.00941587	1.09435e-05
ENSDARG00000007494	st3gal8	-0.0154825	0.0948314	-0.0287488	0.358255	0.0962171	0.492119	0.313628	0.529815	0.984745	0.82514	0.92545	0.0645527	0.815646	0.00313192	0.096792	0.000529393
ENSDARG00000103783	cyyr1	0.0664618	-0.101325	-0.0751529	0.251934	0.0228346	0.309884	0.213524	0.529801	0.929559	0.789835	0.735392	0.208981	0.961351	0.0604205	0.256748	5.99468e-05
ENSDARG00000096829	blvrb	0.233556	0.1011	0.570968	0.255345	0.917876	0.267331	0.680077	0.528471	0.736294	0.863355	0.000184185	0.471743	3.15917e-09	0.320121	4.1812e-05	0.00523656
ENSDARG00000074367	usp12b	-0.0587866	-0.0706761	0.024083	0.123545	0.351881	0.279271	0.377629	0.528377	0.939041	0.868979	0.932423	0.734792	0.00633274	0.0707738	0.00230068	1.01787e-05
ENSDARG00000098641	nbeal2	-0.117087	0.110256	-0.0702542	0.309381	0.731718	0.0358387	0.415291	0.526963	0.948687	0.919842	0.909603	0.650732	0.0101898	0.960074	0.279647	0.10825
ENSDARG00000026395	rfx4	0.0591493	0.0871557	0.103709	0.286957	0.149069	0.450196	0.374319	0.526368	0.953212	0.86833	0.69141	0.171633	0.605661	0.00451094	0.0174577	0.000327498
ENSDARG00000034817	asah1b	0.176683	-0.0521556	0.412465	0.403308	0.640825	0.204003	0.468827	0.526126	0.823794	0.938998	0.0152603	0.0462975	3.57991e-05	0.461283	0.00649565	0.00190175
ENSDARG00000070389	foxf2b	0.226071	0.664921	0.661887	0.0840363	0.327896	-0.00584615	0.333495	0.526075	0.879136	0.0612323	0.0257419	0.972943	0.551612	0.993889	0.514823	0.148017
ENSDARG00000073944	zfhx3a	-0.144347	-0.117121	-0.105784	0.156267	0.270899	0.333722	0.306823	0.526022	0.844657	0.783339	0.655365	0.66153	0.122359	0.0442196	0.0569999	0.000204516
ENSDARG00000057983	svopl	-0.0843814	0.138052	0.282712	0.266898	0.356552	0.110061	0.389984	0.525296	0.928241	0.756651	0.123537	0.340342	0.0651953	0.739055	0.0316072	0.00140716
ENSDARG00000021938	smad9	0.0197526	0.0541598	0.254244	0.47054	0.363325	0.276741	0.522348	0.524047	0.984745	0.942798	0.289099	0.03446	0.13149	0.332877	0.00715974	0.00789654
ENSDARG00000045748	stab2	-0.0623307	-0.305402	0.14388	0.143899	-0.225355	0.853097	0.799114	0.523199	0.955505	0.291827	0.585579	0.789317	0.381489	1.15341e-08	1.51397e-08	0.00197623
ENSDARG00000087473	dnajb12b	0.279193	0.0328619	0.0672821	0.146312	-0.0220206	-0.11081	0.301303	0.522506	0.825573	0.978077	0.908339	0.893245	0.981103	0.820915	0.393159	0.0434142
ENSDARG00000078145	arhgap46b	-0.382395	-0.0645394	-0.284659	0.0645914	0.154964	0.380971	0.18828	0.521479	0.640862	0.943393	0.348293	0.971678	0.755592	0.187792	0.658375	0.0280882
ENSDARG00000091592	peli1a	-0.16824	0.120429	0.0943108	0.117375	1.08515	0.366793	0.922881	-0.594772	0.930917	0.927061	0.894858	0.966606	0.000837206	0.531494	0.00739863	0.212825
ENSDARG00000086173	relb	-0.236748	-0.117261	0.0637431	0.327961	0.41124	0.351944	0.427266	0.520394	0.726884	0.827535	0.849122	0.212131	0.0397223	0.128166	0.0273818	0.00452838
ENSDARG00000103929	ildr1a	0.21976	0.144806	0.379341	0.362113	0.55263	-0.124189	0.543251	0.519461	0.812952	0.821356	0.106805	0.185291	0.0039007	0.752595	0.00443345	0.008941
ENSDARG00000077673	nlrp16	0.303147	0.193786	0.0870096	0.0644808	0.817581	0.229635	0.714105	0.519063	0.860033	0.862206	0.900552	0.985208	0.0423878	0.756971	0.0961414	0.272694
ENSDARG00000044776	clic3	0.332725	-0.17272	0.300366	0.274358	0.793779	-0.357857	0.908527	0.636689	0.754675	0.839722	0.399585	0.777241	0.0105668	0.512683	0.00158828	0.0575841
ENSDARG00000079378	phldb1b	-0.112452	0.206852	0.00818259	-0.00765359	0.0649494	0.274609	0.0461362	0.51774	0.929602	0.731658	0.989455	0.997952	0.920361	0.371357	0.944561	0.0220456
ENSDARG00000100396	pip5k1aa	-0.13523	0.0307635	0.0307245	0.0815869	0.0308921	0.269967	0.309135	0.516692	0.885292	0.96897	0.936404	0.946118	0.961237	0.303715	0.186968	0.0056763
ENSDARG00000092856	si:ch211-210c8.7	-0.194715	0.00726055	-0.15056	0.178143	0.279952	0.187457	0.195565	0.516521	0.863274	0.993933	0.672592	0.828774	0.437225	0.648094	0.656079	0.0336722
ENSDARG00000087693	atox1	-0.00497922	-0.0674369	0.146784	-0.046469	0.464135	0.0623424	0.391103	0.516177	0.996566	0.927791	0.632463	0.979385	0.0326896	0.891479	0.0958506	0.0142313
ENSDARG00000075759	samd4a	-0.258418	-0.0124513	-0.0111166	0.23021	0.376127	0.331421	0.402741	0.515564	0.803129	0.990375	0.986662	0.685716	0.183972	0.278499	0.126757	0.0336728
ENSDARG00000104831	cep192	-0.220876	-0.115888	-0.10457	0.142881	0.0816897	0.443292	0.364224	0.515348	0.719529	0.812128	0.692283	0.785183	0.854373	0.0128512	0.0421224	0.00138484
ENSDARG00000097006	si:dkey-54h16.1	0.145448	0.0622884	0.0177062	0.0877636	0.612076	0.20798	0.469257	0.515253	0.879141	0.931285	0.970457	0.946552	0.0011328	0.526447	0.0247165	0.0117248
ENSDARG00000061985	rbm47	0.123877	0.0696967	-0.0304903	0.185693	0.0133966	0.191985	0.307435	0.51507	0.855318	0.873468	0.912863	0.461444	0.979889	0.319612	0.0329119	5.39522e-05
ENSDARG00000045518	tmem110l	-0.0833323	-0.0335103	0.0527826	0.33613	0.278763	0.197012	0.568728	0.514884	0.924528	0.95693	0.857187	0.113777	0.194141	0.444269	0.000132031	0.00141084
ENSDARG00000007180	slc30a4	0.129181	0.132239	0.380187	0.310671	0.570041	0.0943362	0.274806	0.514579	0.877367	0.779454	0.0210594	0.218038	0.000439357	0.794137	0.232504	0.00279101
ENSDARG00000025094	edem1	0.0161381	0.111867	0.0982313	0.1095	0.210341	0.126357	0.349814	0.513816	0.979898	0.679168	0.545843	0.742336	0.146312	0.502768	0.00151237	9.86334e-07
ENSDARG00000101089	gart	0.0794793	0.0893362	0.262115	0.35844	0.0278826	0.0155694	0.159959	0.513661	0.929559	0.862752	0.147777	0.0460788	0.957425	0.9687	0.542521	0.000657805
ENSDARG00000029894	slc2a15a	0.158641	0.172745	0.103769	-0.361229	-0.214569	-0.178194	0.152876	0.513411	0.809201	0.59784	0.659203	0.0438566	0.33311	0.455166	0.548275	0.000269728
ENSDARG00000058322	enc3	-0.163451	-0.179746	-0.18207	0.206634	0.0378418	0.386662	0.292131	0.513071	0.829796	0.624208	0.399585	0.545354	0.943131	0.0398706	0.143313	0.0015417
ENSDARG00000057058	minpp1a	-0.00571009	0.0133674	0.125948	0.390059	0.247289	0.288509	0.382052	0.512872	0.995006	0.983583	0.561306	0.0439905	0.302939	0.19825	0.0330699	0.00137375
ENSDARG00000094977	troap	0.00691636	-0.0250307	0.202137	0.194286	0.0675983	0.310242	0.292098	0.512575	0.993978	0.968387	0.244427	0.455711	0.85951	0.0604205	0.064064	9.58273e-05
ENSDARG00000075164	mylk5	0.217889	0.117129	0.288225	0.159892	0.213952	0.215091	0.58064	0.512482	0.626016	0.744985	0.0331634	0.601744	0.248103	0.254443	4.12821e-07	4.28148e-05
ENSDARG00000071087	slc35b4	-0.10771	-0.0407974	-0.0157193	-0.164623	2.72704e-06	0.137857	0.412298	0.512478	0.914989	0.955171	0.971986	0.831012	1	0.728148	0.0800487	0.0157423
ENSDARG00000016474	galcb	0.0522887	0.117268	0.0904158	0.134676	0.226259	0.166287	0.294249	0.512394	0.962019	0.821585	0.762977	0.861125	0.457245	0.6151	0.23229	0.00637643
ENSDARG00000042833	rffl	0.0396225	-0.140139	0.0682778	0.154422	0.147448	0.277979	0.192615	0.511308	0.974031	0.803423	0.847693	0.861138	0.769337	0.389773	0.635669	0.0221029
ENSDARG00000061062	nemp2	-0.072521	0.130246	0.172812	0.0321437	0.0940425	0.227973	0.354158	0.511303	0.927505	0.715378	0.332586	0.982187	0.79802	0.276367	0.0236798	0.000278321
ENSDARG00000089858	cobll1a	-0.063767	-0.0133408	-0.0715395	-0.146996	-0.271867	-0.467743	0.181669	0.510369	0.96831	0.990375	0.882404	0.89119	0.49799	0.128005	0.692331	0.036463
ENSDARG00000077881	chl1a	-0.00762916	-0.00186448	-0.10616	0.315884	0.479001	0.382993	0.449461	0.51015	0.992949	0.998193	0.603053	0.0387716	6.56565e-05	0.00612151	0.000195025	4.08006e-05
ENSDARG00000087393	prr11	0.189869	-0.114001	-0.00727474	0.145975	0.273224	0.236561	0.881857	0.406701	0.812952	0.843174	0.988293	0.929172	0.629674	0.653909	0.000545604	0.245737
ENSDARG00000003035	hspa9	-0.0190265	0.0160929	-0.0532507	0.0661663	-0.125983	0.109922	0.114455	0.509744	0.97738	0.972895	0.780705	0.890226	0.447413	0.506217	0.497951	9.15505e-08
ENSDARG00000114063	parm1	0.239124	0.0869078	0.0170804	0.185375	0.333874	0.110625	0.868753	0.641401	0.875935	0.942936	0.983527	0.912905	0.584711	0.882515	0.0059403	0.0733439
ENSDARG00000086326	NA	0.261823	0.320864	0.282938	0.193945	0.302409	0.435574	0.252595	0.507494	0.789227	0.474718	0.34225	0.81167	0.410635	0.152235	0.528687	0.0458486
ENSDARG00000103900	sept9b	-0.167396	-0.0420314	-0.0117239	0.31802	0.0682885	0.434908	0.313248	0.506588	0.809806	0.945013	0.976553	0.086184	0.867926	0.00524861	0.0604236	0.000439099
ENSDARG00000044755	gcnt4b.2	0.188609	0.122541	0.310677	0.0453556	0.305458	-0.000992755	0.868012	0.547234	0.897921	0.902542	0.400879	0.988308	0.606881	0.998449	0.00304738	0.123162
ENSDARG00000010785	thbs1b	0.238118	0.42531	0.248279	-0.0832094	0.124203	0.290737	0.159115	0.50491	0.141618	4.6409e-10	0.00231397	0.735283	0.319851	0.000779424	0.124914	9.37848e-11
ENSDARG00000103370	lrrc8da	-0.0681697	0.0406734	-0.109765	-0.0912681	0.0282873	-0.017366	0.194975	0.504249	0.930917	0.942501	0.618917	0.90809	0.958483	0.965159	0.417305	0.000683294
ENSDARG00000044488	pak1ip1	0.0492408	-0.137645	-0.11244	0.32447	-0.0319991	0.0441217	0.23064	0.504036	0.963007	0.772723	0.675307	0.211358	0.960267	0.918737	0.404343	0.00533354
ENSDARG00000055540	pfkfb4a	0.351433	0.29743	0.21029	0.0573895	-0.0256396	0.367225	0.0384014	0.503656	0.627276	0.484934	0.487565	0.969875	0.970782	0.116267	0.95085	0.00933205
ENSDARG00000058159	ipo8	0.0401315	-0.00930073	0.110829	0.206258	0.152647	-0.0809469	0.14464	0.503563	0.974554	0.992341	0.755696	0.703285	0.730549	0.849978	0.73724	0.0203444
ENSDARG00000024443	gnpda2	0.0903299	-0.0770293	0.00488703	0.218259	0.091639	0.233374	0.444838	0.503468	0.916502	0.875753	0.990343	0.428292	0.808058	0.267486	0.00238698	0.000805815
ENSDARG00000025522	sgk1	0.248117	0.235361	0.243839	0.207202	0.265879	0.436796	0.162337	0.503079	0.654171	0.419538	0.188375	0.502115	0.191174	0.00896393	0.548236	0.000891998
ENSDARG00000023820	faxdc2	0.810718	0.491017	0.812574	0.183107	0.4136	-0.217661	0.431895	0.502626	0.00286232	0.104047	1.61428e-05	0.814731	0.133856	0.591001	0.0994666	0.037167
ENSDARG00000026348	csad	0.114639	-0.00237338	0.0194639	0.4003	-0.135375	0.291286	-0.0751665	0.502146	0.892988	0.99803	0.959083	0.0405312	0.72381	0.199844	0.869911	0.0025039
ENSDARG00000102144	eef1akmt2	0.129968	0.113441	0.44846	0.19143	0.00928979	-0.0344532	0.213614	0.501947	0.924484	0.889855	0.0810399	0.815662	0.99364	0.9543	0.632461	0.0474406
ENSDARG00000099445	cc2d1b	0.171095	0.27615	0.108063	0.17403	0.143065	-0.106258	0.119586	0.501903	0.885665	0.580573	0.794763	0.82587	0.786762	0.816401	0.820699	0.0382516
ENSDARG00000069208	stx7l	0.0331874	-0.0345946	-0.0718698	0.143159	0.292193	0.437184	0.143287	0.50149	0.979767	0.970761	0.863492	0.897311	0.424832	0.138801	0.793562	0.0425064
ENSDARG00000041895	cad	-0.143698	-0.163262	-0.0878039	0.0494356	-0.0100089	0.37453	0.0976489	0.501265	0.874267	0.720688	0.778003	0.971853	0.989994	0.0651013	0.811013	0.00480085
ENSDARG00000078803	gas2l1	0.0445373	0.0627768	0.101468	0.288784	0.391227	0.034207	0.575446	0.500858	0.95645	0.882377	0.600968	0.0774107	0.00243205	0.911978	3.47356e-07	6.33578e-05
ENSDARG00000098825	farsa	0.0940386	0.00160893	0.134454	0.250749	0.0815793	0.143776	0.0943747	0.500804	0.918479	0.999348	0.581095	0.279023	0.832442	0.56862	0.781084	0.000762974
ENSDARG00000037865	cln3	0.0813622	0.0508173	0.0192169	0.374811	0.373482	-0.208653	0.282606	0.500432	0.929559	0.934401	0.959726	0.156797	0.11352	0.54375	0.302636	0.0117582
ENSDARG00000030905	cited2	-0.392994	-0.24351	0.0219105	0.748678	0.744048	0.821135	0.867138	0.546479	0.702041	0.741406	0.975031	0.00761658	0.00473052	0.00258436	0.000422893	0.0727113
ENSDARG00000098588	gchfr	0.601001	0.524543	1.10773	0.553132	0.834944	-0.479625	0.859552	0.508143	0.335435	0.223925	5.57471e-07	0.22641	0.00730979	0.359615	0.00465624	0.176063
ENSDARG00000076839	ftr86	0.568276	0.309397	0.832588	0.439439	0.331463	-0.350851	0.842792	0.447811	0.482435	0.667954	0.00192226	0.466718	0.578195	0.542651	0.00740822	0.273917
ENSDARG00000063223	arl14	0.205501	-0.0406304	-0.133954	0.205323	1.21371	1.13831	-0.00354587	0.492079	0.927505	0.981955	0.863313	0.922969	0.000726361	0.00428272	0.99895	0.34536
ENSDARG00000038489	b3gnt7	-0.0689279	-0.277725	-0.462853	0.429346	-0.42593	1.12082	-0.286555	0.488907	0.968658	0.668109	0.136379	0.326811	0.291893	4.24238e-06	0.559251	0.120599
ENSDARG00000071876	rell2	-0.198276	0.0876783	0.469198	-0.506002	0.851301	-0.0467226	0.84159	-0.280925	0.917449	0.947354	0.254267	0.394053	0.00790706	0.954175	0.0082875	0.587346
ENSDARG00000002204	hspb11	0.208627	0.144625	0.466108	0.54798	1.61093	1.28756	0.821294	0.412383	0.924528	0.919842	0.34687	0.254717	1.2033e-09	1.44572e-05	0.0112088	0.34206
ENSDARG00000104999	NA	1.0818	1.51517	0.448387	-0.325709	0.213672	-0.513235	0.536628	0.487141	0.320789	0.00128308	0.552895	0.902784	0.88807	NA	0.544665	0.523378
ENSDARG00000002779	pdx1	0.348758	1.05117	1.24514	0.154971	-0.0533474	0.0818994	0.462772	0.486492	0.912394	0.229344	0.0331634	0.96636	0.974987	NA	0.547268	0.443482
ENSDARG00000109276	LOC100332446	0.187558	0.906959	0.758759	0.0133147	0.402139	-0.180765	0.438812	0.486015	0.929602	0.0366506	0.0617986	0.997952	0.588658	0.835327	0.506316	0.366135
ENSDARG00000063344	fam162a	0.760589	0.437619	0.640379	-0.119624	0.213246	-0.166312	0.437196	0.485222	0.109609	0.397631	0.0239787	0.935282	0.676987	0.72369	0.146222	0.0891766
ENSDARG00000019877	rbks	0.177657	0.192597	0.300816	0.384606	0.41615	0.346921	0.819832	0.238106	0.907888	0.825415	0.449456	0.70867	0.540778	0.607354	0.0429236	0.713107
ENSDARG00000093233	NA	-0.209561	-0.34614	-0.383765	0.423528	0.679608	0.250937	0.800723	0.58147	0.89085	0.591607	0.312255	0.551964	0.0801413	0.697112	0.0210058	0.135776
ENSDARG00000043243	prkchb	-0.31524	0.726475	0.243205	-0.0848878	0.135379	-0.0250444	0.461764	0.476868	0.752549	0.00133507	0.476239	0.966445	0.833651	0.969241	0.110911	0.0826869
ENSDARG00000071648	zgc:113298	0.207772	0.764322	0.967498	0.0192179	0.111241	0.31759	0.526393	0.475195	0.921473	0.113316	0.00404529	0.997547	0.927631	0.648904	0.334098	0.346495
ENSDARG00000058005	hgd	0.257621	0.15233	0.506229	0.587046	1.04922	-0.134449	0.784511	0.399288	0.75254	0.803423	0.0108985	0.00503512	2.25025e-10	0.738982	8.70712e-06	0.083911
ENSDARG00000074597	lzts2a	-0.0022169	-0.196307	0.14011	0.350981	0.135661	0.555738	0.308014	0.473616	0.99872	0.716494	0.668154	0.192717	0.753966	0.00543407	0.215001	0.0187826
ENSDARG00000009123	sele	0.790587	0.872196	0.597728	0.171597	0.669354	0.836372	0.779165	0.518526	0.0697739	0.000645416	0.0386029	0.90809	0.0336316	0.0059898	0.00683376	0.128899
ENSDARG00000053646	adrb3a	-0.0478948	0.0798729	0.196539	-0.101898	0.620278	0.0840984	0.778821	0.154709	0.974554	0.93083	0.593068	0.961742	0.0273951	0.889253	0.00186446	0.739179
ENSDARG00000104656	si:dkeyp-97a10.3	0.351765	0.4853	0.232959	0.162503	0.586785	0.225039	0.445158	0.467639	0.758967	0.311585	0.593214	0.89119	0.0317454	0.613999	0.155144	0.117005
ENSDARG00000058988	kcnj15	0.107295	0.358748	0.127949	1.85662	0.557398	1.13928	-0.639979	0.467211	0.976567	0.852451	0.920521	0.0218248	0.764075	NA	0.760674	0.730288
ENSDARG00000098395	NA	0.00908533	0.177804	0.100133	0.302942	0.372759	0.134595	0.769963	0.553727	0.995121	0.793699	0.814716	0.75426	0.508608	0.850461	0.0213406	0.142017
ENSDARG00000079307	tmem269	0.00154713	0.20224	0.141461	0.66303	0.645926	0.385197	0.454965	0.465187	0.999231	0.777413	0.73766	0.0537118	0.0465033	0.391281	0.25401	0.188763
ENSDARG00000055523	slc22a6l	-0.295757	-0.188585	-0.402725	0.307506	0.0887435	-0.0187887	0.769433	-0.00817402	0.816698	0.821356	0.241765	0.653334	0.919332	0.979601	0.0053952	0.989322
ENSDARG00000045790	kics2	0.050503	0.170731	0.103768	0.275971	0.696715	0.218719	0.396642	0.46326	0.968919	0.751743	0.761391	0.670412	0.00530707	0.641703	0.249352	0.108687
ENSDARG00000033953	entpd2a.2	0.0918345	0.0477006	0.012649	-0.187607	0.718869	0.0581915	0.76442	0.658206	0.964652	0.973988	0.988801	0.926445	0.0678948	0.948101	0.0408063	0.0914005
ENSDARG00000062374	leng9	0.144707	-0.15651	0.0342559	0.245322	0.572378	0.310663	0.303048	0.462561	0.927582	0.868238	0.959083	0.730943	0.03625	0.42789	0.450561	0.112182
ENSDARG00000034852	nt5c2l1	0.336557	0.418389	0.743988	-0.387041	1.56811	-0.169124	0.759599	-0.535044	0.812189	0.507158	0.0171354	0.56799	1.16145e-09	0.787966	0.0178838	0.167267
ENSDARG00000029290	stx11b.1	0.142664	0.239046	0.28056	0.394193	0.513736	0.243984	0.147948	0.460544	0.873533	0.507513	0.181906	0.103638	0.00707976	0.401214	0.708545	0.0212549
ENSDARG00000097845	si:ch211-105j21.9	0.26127	0.292296	0.322932	0.526722	0.391638	0.36612	0.48264	0.457018	0.846212	0.663147	0.383801	0.0438207	0.170149	0.231316	0.0525436	0.0735597
ENSDARG00000022615	si:ch211-241e1.3	0.365731	0.128673	0.00926039	0.245463	0.118033	0.632795	0.0479266	0.454622	0.702041	0.881127	0.989533	0.705547	0.856486	0.016939	0.953849	0.1089
ENSDARG00000054300	dhrs1	-0.33162	-0.246644	0.0240996	0.300632	0.428121	0.0744914	0.756797	0.488252	0.812952	0.785762	0.97532	0.688767	0.291893	0.912292	0.00835012	0.159147
ENSDARG00000070485	cenps	0.756257	0.281776	0.475702	0.259399	0.414522	0.202231	0.755538	0.465585	0.240652	0.752122	0.226995	0.851022	0.472916	0.777293	0.0442506	0.299486
ENSDARG00000008049	si:dkey-42i9.4	-0.155181	-0.159087	0.0560643	0.276822	0.525894	0.45788	0.413197	0.453261	0.85764	0.713981	0.862569	0.343175	0.00206797	0.0191779	0.027388	0.0145311
ENSDARG00000058366	si:dkey-222f8.3	0.153971	-0.0928386	-0.101758	0.481008	0.523969	0.336334	0.373855	0.451185	0.829375	0.851684	0.682145	0.00292931	0.000428947	0.0842651	0.0272324	0.00501133
ENSDARG00000102896	jmjd6	-0.0400168	-0.0319851	0.175427	0.300439	0.106653	0.669325	0.232027	0.449097	0.971562	0.961974	0.426361	0.192253	0.78694	9.62165e-06	0.313518	0.00696264
ENSDARG00000097615	si:ch211-108d22.2	-0.126942	0.179926	0.139155	0.306893	0.0416099	0.429721	0.745604	0.415007	0.949369	0.86407	0.813727	0.744272	0.972648	0.371948	0.0325324	0.351193
ENSDARG00000104742	NA	0.0200907	-0.0621885	0.118783	0.248626	0.63932	0.23904	0.737917	0.624127	0.990794	0.959099	0.82697	0.798821	0.0508257	0.661179	0.0136855	0.0523103
ENSDARG00000041607	eif4ebp3l	0.283093	0.144002	0.348671	0.511356	0.507405	0.594714	0.311353	0.441851	0.69099	0.794975	0.102121	0.012446	0.00793095	0.00207758	0.201758	0.0328736
ENSDARG00000069430	tp53i11a	-0.111188	-0.172742	-0.122728	0.170083	0.268004	0.633382	0.364673	0.441055	0.929559	0.792977	0.748737	0.853848	0.491494	0.010373	0.229535	0.0974076
ENSDARG00000030588	slc10a1	-0.276049	-0.157457	0.225148	0.429496	0.357025	0.0478464	0.736075	0.0160227	0.812189	0.84776	0.548768	0.431301	0.477077	0.950805	0.0165694	0.982251
ENSDARG00000117145	notum1b	0.598999	0.911182	0.89494	0.0337573	0.615493	-0.344886	0.293194	0.438634	0.258585	3.97529e-05	2.82357e-05	0.990666	0.0392945	0.441593	0.528475	0.192435
ENSDARG00000076376	tmem175	-0.0165275	-0.155505	0.323098	0.256365	0.432888	0.37443	0.729298	0.454156	0.991019	0.858741	0.336922	0.759775	0.259549	0.368078	0.00753788	0.166447
ENSDARG00000036990	dctd	0.254813	0.0816951	0.241806	0.285339	0.0877269	0.308574	0.718676	0.415082	0.756546	0.912975	0.370163	0.622484	0.909196	0.418456	0.00211741	0.156139
ENSDARG00000089086	mustn1b	-0.372253	0.434786	0.215617	0.544314	0.9097	2.30252	0.552904	0.437102	0.864644	0.658012	0.763656	0.479917	0.0342363	1.02922e-12	0.339694	0.440687
ENSDARG00000100712	NA	-0.0376568	-0.0537644	-0.0851646	0.365677	0.478962	0.226488	0.686207	0.328495	0.973707	0.937152	0.781454	0.203653	0.0255136	0.487349	0.000156595	0.178901
ENSDARG00000109164	NA	-0.663486	-1.27315	-2.16494	1.32914	0.619083	-0.101845	0.295475	0.436124	0.873171	0.428552	0.026073	0.080763	0.584221	0.946054	0.849032	0.671155
ENSDARG00000056729	her4.5	-0.16348	-0.376198	0.00548854	0.433851	0.221016	0.0804345	0.685539	0.416191	0.924484	0.5389	0.995031	0.466608	0.764075	0.914476	0.0473443	0.320648
ENSDARG00000008275	NA	-0.0694315	0.342102	0.152687	0.205026	0.527457	0.479123	0.347497	0.432654	0.952312	0.216309	0.580082	0.651766	0.0041483	0.0208465	0.11841	0.0330871
ENSDARG00000036135	bbox1	0.048682	-0.220993	-0.298061	-0.166786	-0.382015	0.0382498	0.676168	0.520738	0.973324	0.697158	0.300733	0.887595	0.319371	0.951691	0.00546778	0.0567241
ENSDARG00000040258	si:ch73-340m8.2	0.351058	0.44026	0.882554	0.125376	0.197916	0.0865674	0.37058	0.4303	0.873171	0.676047	0.0481172	0.966445	0.84126	NA	0.57126	0.397224
ENSDARG00000019808	evpla	-0.0238476	-0.267499	-0.310148	0.342911	0.615315	-0.11647	0.66307	0.287607	0.978873	0.245246	0.0483206	0.0392744	8.65346e-07	0.649881	4.79757e-08	0.0840852
ENSDARG00000055436	ftr97	-0.200769	-0.028492	-0.549464	-0.0163171	0.268641	0.266602	0.420743	0.428127	0.869854	0.977812	0.0300655	0.996664	0.616961	0.573685	0.255405	0.194143
ENSDARG00000040039	pttg1ipb	-0.0362324	-0.0754518	-0.198919	0.210753	0.605097	0.271232	0.500157	0.422912	0.980867	0.9406	0.618565	0.815308	0.0293337	0.52463	0.099111	0.184401
ENSDARG00000038669	gbp2	0.0797344	-0.125861	0.108619	-0.297496	0.661477	0.381717	0.51571	0.422227	0.97145	0.918263	0.862852	0.742056	0.0437719	0.402773	0.166707	0.271339
ENSDARG00000068263	csf1b	-0.133789	0.0122249	0.547715	-0.0716786	0.57561	-0.18053	0.656402	0.445786	0.929559	0.992156	0.0460559	0.97639	0.0689679	0.755681	0.0233725	0.181734
ENSDARG00000019646	twist3	0.355958	0.27501	0.555238	0.427754	0.713906	0.118097	0.654061	0.360184	0.631689	0.548335	0.00750843	0.0683668	3.69809e-05	0.760055	0.000194409	0.109579
ENSDARG00000040628	cldn8.2	0.26762	-0.0159777	0.31882	0.399605	0.532797	0.190568	0.649405	0.487906	0.789227	0.98632	0.268623	0.264474	0.0383152	0.658825	0.00503054	0.0651602
ENSDARG00000010250	nqo1	0.444146	0.411676	0.508877	-0.0662287	0.437208	0.00242769	0.647489	0.372637	0.467207	0.23851	0.0269487	0.967421	0.0661789	0.995164	0.00104365	0.140486
ENSDARG00000079467	si:ch73-15b2.5	-0.0409873	-0.181096	-0.325166	0.677747	0.196082	0.0888009	0.312375	0.415518	0.972573	0.701156	0.128001	0.000705511	0.630893	0.841308	0.271437	0.0741649
ENSDARG00000030844	klf11a	0.240364	0.372458	-0.00849237	0.0039286	0.0503662	-0.130356	0.645464	0.131235	0.724287	0.127177	0.9867	0.998405	0.937488	0.743506	0.000374698	0.695532
ENSDARG00000042866	gjb3	0.0143945	0.105014	-0.0535646	0.198353	0.355484	0.328363	0.639276	0.429763	0.988432	0.862153	0.882399	0.780273	0.24613	0.309019	0.00278833	0.0858031
ENSDARG00000018566	flnca	0.0494977	-0.0293798	0.160512	0.568144	1.19443	0.898369	0.639173	0.431592	0.973324	0.97628	0.653229	0.0117114	3.25198e-12	2.79121e-06	0.00124931	0.0720087
ENSDARG00000013749	slc25a55b	0.0378249	-0.119143	0.111351	0.412112	0.479388	-0.533283	0.631817	0.00587403	0.971562	0.790545	0.64283	0.0247553	0.00270062	0.00395605	1.05948e-05	0.987253
ENSDARG00000042807	slc16a4	0.220624	-0.26757	-0.0415786	0.530414	0.117729	0.300678	0.189482	0.414389	0.831571	0.587095	0.931192	0.0295095	0.834614	0.340478	0.648694	0.0959314
ENSDARG00000076838	apom	-0.0659523	-0.165174	0.274729	0.556602	0.0641998	0.0253469	0.627407	0.179681	0.962019	0.794076	0.324897	0.0102328	0.917668	0.960017	0.00102303	0.568102
ENSDARG00000091947	znf106b	-0.0169396	0.162199	-0.330722	0.259942	0.478917	-0.0322919	0.627394	0.317404	0.993578	0.88617	0.512142	0.768414	0.20577	0.965503	0.0462551	0.43294
ENSDARG00000037528	si:ch211-191a24.4	0.164709	0.21062	0.235913	0.470974	0.519508	0.000205508	0.627303	0.330442	0.902055	0.76841	0.521587	0.223516	0.0993012	0.99982	0.0247783	0.359544
ENSDARG00000074451	mnd1	0.280003	0.0628336	0.0426843	0.222345	0.29501	0.3213	0.626358	0.421341	0.789711	0.949682	0.936404	0.709286	0.37753	0.309019	0.00314221	0.0931822
ENSDARG00000105188	vimr2	0.0946035	-0.184121	-0.0646099	-0.302231	-0.551119	-0.229244	0.217419	0.404231	0.929559	0.702886	0.859569	0.27668	0.00164597	0.393472	0.432297	0.0425472
ENSDARG00000074695	mertka	0.152489	0.0540122	0.105214	0.177939	0.568185	0.288509	0.369282	0.402178	0.873171	0.941878	0.740279	0.777128	0.00389383	0.322228	0.125573	0.0736796
ENSDARG00000070000	txnipb	-0.384322	-0.078386	0.358878	0.716288	1.27095	0.203202	0.624135	0.156562	0.657726	0.93125	0.211304	0.00123987	2.49764e-12	0.600909	0.00448138	0.675809
ENSDARG00000004539	ptgs2a	-0.423023	-0.160416	-0.130877	0.597673	0.50418	0.560202	0.468369	0.396736	0.589171	0.822817	0.745104	0.0235843	0.05981	0.0399	0.0885422	0.167538
ENSDARG00000034677	scel	0.0856783	-0.037846	-0.190792	0.369653	0.810058	-0.113396	0.619069	0.207993	0.916739	0.946682	0.301865	0.020385	6.0614e-12	0.664737	5.10351e-07	0.264265
ENSDARG00000021059	alas1	0.351241	0.256308	0.520111	0.0696317	0.671926	-0.33398	0.29377	0.394206	0.45962	0.44857	0.00107366	0.953394	9.14657e-06	0.125075	0.166913	0.0363163
ENSDARG00000057714	cmah	0.0384177	0.14155	-0.0495663	0.0400496	0.0997575	0.06291	0.616166	0.413118	0.971797	0.745548	0.874283	0.981673	0.834535	0.877287	0.000160204	0.0324224
ENSDARG00000013236	dhcr24	-0.515751	-0.164895	-0.541403	0.195731	-0.444466	0.233558	0.227226	0.393134	0.355049	0.817203	0.0269314	0.845913	0.241231	0.611281	0.650853	0.221371
ENSDARG00000103519	adamts1	0.18723	0.237876	0.207521	0.626478	0.241073	0.775674	0.507103	0.393047	0.873171	0.67399	0.541806	0.0125745	0.5823	0.000832486	0.0510074	0.162758
ENSDARG00000055784	ptpn3	0.334942	0.0698284	-0.101388	0.317767	0.51864	0.314116	0.350119	0.39252	0.699096	0.938275	0.810147	0.464887	0.0398413	0.353963	0.26074	0.16198
ENSDARG00000031126	notum1a	0.0352061	0.198245	0.594844	0.414033	-0.136866	0.120635	0.611873	0.278793	0.979801	0.753402	0.00577249	0.274028	0.838788	0.81674	0.0155068	0.416966
ENSDARG00000015902	stat6	0.0121539	0.171994	0.154088	0.0697901	0.0114143	0.552703	0.00105528	0.390671	0.993578	0.809707	0.693671	0.969931	0.992051	0.0341369	0.999397	0.163147
ENSDARG00000055510	ypel3	-0.0921843	-0.132852	-0.0336783	0.442413	0.888242	0.393205	0.603041	0.26661	0.936068	0.825234	0.936417	0.111445	1.93859e-06	0.162483	0.00434742	0.365508
ENSDARG00000103658	hivep1	0.0207403	-0.0669571	0.0813703	0.239612	0.526145	0.369946	0.255389	0.386528	0.984745	0.926569	0.817514	0.489194	0.00240762	0.0882481	0.304693	0.0534538
ENSDARG00000055229	ncs1a	0.355791	0.0321523	0.0416834	-0.0464395	0.569751	0.0710678	0.213369	0.382538	0.441674	0.968387	0.912863	0.980762	0.00406415	0.876375	0.544924	0.0957192
ENSDARG00000055439	adamtsl7	0.485372	0.50006	0.392887	0.492923	0.2123	-0.04614	0.602588	0.146963	0.435346	0.134717	0.175641	0.194105	0.722872	0.947344	0.0380381	0.758978
ENSDARG00000054562	her15.1	0.0932636	0.126261	0.728597	0.174942	0.0777179	0.0351552	0.367556	0.379549	0.961665	0.907018	0.014597	0.908722	0.936015	0.963391	0.443081	0.364463
ENSDARG00000079727	selenop2	-0.168144	-0.0680091	-0.540923	0.516417	0.422804	-0.17285	0.597422	0.415695	0.879141	0.93467	0.0123248	0.0353271	0.0922636	0.653909	0.00443125	0.0961803
ENSDARG00000095434	NA	-0.180164	-0.112999	-0.08951	0.263522	0.814288	0.220228	0.59557	0.509786	0.924469	0.926575	0.891619	0.723769	0.00142442	0.644514	0.0398162	0.103427
ENSDARG00000054162	nfatc4	0.444157	0.384243	0.694691	-0.0119603	0.336712	-0.0354086	0.415175	0.375152	0.317654	0.219537	4.42012e-05	0.996189	0.196219	0.943294	0.0650443	0.102639
ENSDARG00000004325	casp9	-0.0541963	0.208441	-0.116394	0.46301	0.710545	0.292184	0.298298	0.373624	0.974498	0.785762	0.813062	0.218632	0.00569596	0.488235	0.486231	0.25783
ENSDARG00000094557	nupr1b	-0.306301	-0.466644	0.0727107	0.717299	0.800163	0.27125	0.592785	0.373117	0.860834	0.487436	0.917909	0.0570881	0.0141826	0.625135	0.113649	0.400986
ENSDARG00000069027	admb	0.694535	0.725726	0.507348	0.0811269	0.00500843	0.0686339	0.547627	0.372928	0.24833	0.0321491	0.144366	0.97639	0.99625	0.929827	0.155498	0.381394
ENSDARG00000028618	krt18b	0.0408656	-0.133194	-0.117964	0.553726	0.305941	0.203306	0.593072	0.48377	0.972573	0.802722	0.685993	0.000904346	0.143126	0.428023	0.000107961	0.0056763
ENSDARG00000077584	cln6a	0.107907	0.0148865	0.112799	0.0485185	0.556805	0.0626729	0.309539	0.371534	0.907203	0.984441	0.68471	0.97639	0.00243914	0.884902	0.21118	0.0827399
ENSDARG00000100052	cckb	0.265173	0.598545	0.383277	0.0468865	0.57723	0.105533	0.328215	0.368043	0.837384	0.083972	0.262539	0.98471	0.0350847	0.845673	0.388032	0.254057
ENSDARG00000006868	trh	-0.450459	1.34605	0.366458	0.154013	0.153018	-0.0550577	0.149326	0.366611	0.873171	0.0107632	0.657872	0.968814	0.92144	NA	0.918675	0.639455
ENSDARG00000079119	si:ch211-229d2.5	0.940431	1.22681	0.854356	-0.0687847	0.584144	-0.379903	0.48288	0.361411	4.39776e-05	1.81292e-13	2.54692e-06	0.968568	0.00668531	0.22739	0.0389243	0.163147
ENSDARG00000076361	LOC100333855	-0.180326	-0.670672	0.0294241	-0.108001	0.23396	0.0218574	0.588217	0.462692	0.900589	0.0389778	0.96327	0.956147	0.671169	0.975803	0.0405733	0.142976
ENSDARG00000077677	pdgfd	0.778059	0.882682	0.919829	-0.150969	0.220008	0.10019	-0.0801368	0.348817	0.249471	0.0145549	0.0033597	0.922969	0.720482	0.87184	0.927243	0.354409
ENSDARG00000079889	phldb2a	-0.104048	-0.0874863	-0.147994	0.160775	0.0322181	0.649968	0.0667549	0.3487	0.941515	0.922942	0.713989	0.863859	0.969214	0.00683243	0.921368	0.229561
ENSDARG00000102687	NA	0.0180309	0.664528	0.117219	-0.0636695	-0.0551675	0.18266	0.096189	0.34699	0.990033	0.00667672	0.786515	0.97639	0.947784	0.69524	0.890713	0.276537
ENSDARG00000058606	sik1	-0.820495	-0.256428	-0.0242182	0.345957	0.158394	0.637322	-0.303988	0.345494	8.22219e-06	0.441305	0.951357	0.110408	0.62709	7.41208e-05	0.145917	0.0725943
ENSDARG00000062350	synm	-0.212153	0.0167677	-0.111715	0.227603	0.38413	0.640395	-0.186124	0.345154	0.851108	0.98618	0.779582	0.611731	0.0961625	0.00102784	0.608793	0.13974
ENSDARG00000017757	pik3cg	0.0330159	0.152537	0.0801292	0.126187	0.541379	0.199708	0.331682	0.344106	0.974554	0.734656	0.788937	0.895257	0.0069216	0.564133	0.204828	0.14202
ENSDARG00000075463	mss51	-0.0314852	0.551092	0.188508	0.151489	0.0813301	0.431159	0.210287	0.341259	0.97738	0.00153993	0.466137	0.840767	0.889537	0.0673147	0.536742	0.140556
ENSDARG00000101135	si:dkey-85k7.7	-0.75313	-0.402332	-0.253148	0.674765	0.564906	1.97497	0.72013	0.339705	0.493669	0.662269	0.685166	0.226063	0.293696	4.15569e-09	0.110051	0.56692
ENSDARG00000094559	zgc:174855	0.374404	-0.872605	0.577932	-0.383742	0.128286	1.25219	0.546614	0.339128	0.895254	0.342728	0.418482	0.862676	0.938986	0.0368916	0.546176	0.710586
ENSDARG00000101814	lpar3	-0.067687	-0.365995	-0.0798319	0.227346	0.0893041	0.673623	0.14681	0.336983	0.971562	0.531385	0.883939	0.836257	0.923918	0.0443211	0.845829	0.401346
ENSDARG00000051873	ahcyl2a	-0.14056	-0.255248	-0.084078	0.537545	-0.669663	0.757894	-0.04907	0.33594	0.929958	0.751743	0.883635	0.2124	0.0937855	0.0226804	0.965494	0.423677
ENSDARG00000077513	ppp1r3da	0.229887	0.029182	0.106413	0.54879	0.653444	0.917938	0.383491	0.334544	0.876814	0.982726	0.849483	0.315305	0.107842	0.0108949	0.499184	0.503858
ENSDARG00000011245	esrp1	0.044256	0.0637231	0.0164393	0.331185	0.613256	0.0373666	0.587915	0.406647	0.960986	0.898017	0.960323	0.0374694	2.31825e-07	0.905083	7.06975e-07	0.00356898
ENSDARG00000099819	sb:cb1058	-0.450497	-0.296029	-0.33608	-0.350978	-0.828541	-0.144184	0.259018	0.333231	0.485476	0.536135	0.236899	0.363214	0.000169352	0.739105	0.463591	0.232974
ENSDARG00000028071	bmp1a	0.256223	0.421591	0.5636	0.0727427	0.333041	0.127867	0.322176	0.332333	0.693762	0.031832	0.000148496	0.944821	0.0774631	0.662354	0.0885283	0.07796
ENSDARG00000038424	c4b	-0.637755	-0.365336	-0.478094	0.336351	-1.04844	0.844653	-0.612187	0.331234	0.561628	0.658012	0.274863	0.708412	0.00123744	0.0226786	0.130541	0.509301
ENSDARG00000074379	knstrn	0.10576	-0.0414342	-0.0434292	0.193476	0.0730474	0.464613	0.586675	0.43787	0.929559	0.962379	0.924359	0.715577	0.898725	0.0353718	0.00135121	0.0384373
ENSDARG00000027017	ppp2r5a	0.199074	0.20156	0.232694	-0.0607684	0.57189	0.380913	0.585129	0.391571	0.897049	0.819225	0.599108	0.978244	0.0390385	0.284019	0.0305988	0.221815
ENSDARG00000036912	edn1	0.944278	0.852544	0.878899	-0.129416	0.715364	0.394101	0.545764	0.327933	0.0617916	0.0169346	0.00458093	0.968814	0.134137	0.55552	0.329996	0.588053
ENSDARG00000071644	si:dkey-19a16.7	-1.31415	-0.758805	-1.56681	0.0984315	0.149543	-0.0124924	-0.465865	0.326836	0.268229	0.50318	0.00305397	0.98471	0.930877	0.992994	0.669933	0.736919
ENSDARG00000022767	apobb.1	-0.332873	-0.0708836	-0.0829681	0.0578414	-0.566234	0.405951	0.1287	0.325154	0.424739	0.90098	0.771003	0.961742	7.63218e-05	0.0180145	0.672858	0.0718306
ENSDARG00000074009	znf1059	0.0569767	-0.0868816	0.162923	0.526791	0.631053	0.343407	0.60172	0.323942	0.972761	0.931181	0.703482	0.179929	0.0411149	0.441126	0.0555029	0.407873
ENSDARG00000098855	oxsm	0.174217	-0.0672557	0.253327	0.285039	0.536031	0.173779	0.364631	0.323873	0.873171	0.937644	0.37389	0.536924	0.0223617	0.675326	0.207598	0.249087
ENSDARG00000073867	rex1bd	-0.0524488	-0.314133	-0.253421	0.364204	0.383717	0.14855	0.577813	0.497593	0.974554	0.588827	0.507315	0.452685	0.302277	0.781095	0.040267	0.0935334
ENSDARG00000105863	wu:fl23c11	0.560661	1.58449	0.725852	-0.259524	-0.0093898	0.0736932	-0.364961	0.317639	0.714724	2.62673e-06	0.124384	0.921005	0.995649	0.950237	0.729215	0.674218
ENSDARG00000078685	rufy1	0.631581	0.42168	0.691262	0.202366	0.248209	0.130793	0.200019	0.317516	0.247715	0.398358	0.00711866	0.789223	0.56226	0.784236	0.664035	0.308901
ENSDARG00000055566	mastl	0.022827	0.0917527	0.0655317	0.255173	0.264464	0.352984	0.574564	0.439285	0.979801	0.850457	0.813577	0.337106	0.218657	0.0676353	6.82659e-05	0.00730674
ENSDARG00000069245	matn3a	-0.0871548	-0.195146	-0.166661	0.258537	0.0818987	-0.561212	-0.0101824	0.314827	0.92549	0.570225	0.460606	0.312736	0.846148	0.000486404	0.987879	0.0901759
ENSDARG00000017321	kdr	0.20575	0.035235	0.0155805	0.159327	0.182452	0.68764	0.206777	0.313097	0.803129	0.964788	0.973464	0.82265	0.645478	0.000407791	0.547268	0.204496
ENSDARG00000056829	zmp:0000000662	0.225158	0.219496	0.528197	0.10968	-0.183221	4.56374e-05	0.13759	0.311538	0.789227	0.624208	0.0035489	0.904002	0.620126	0.999867	0.724472	0.163209
ENSDARG00000069135	ppp1r15a	0.0594955	0.20529	0.509284	0.492114	0.615073	0.874421	0.504144	0.309856	0.972899	0.794287	0.0857647	0.150215	0.0210026	0.000421505	0.084401	0.377162
ENSDARG00000091996	tcnbb	0.591327	0.351375	0.731456	0.466812	0.778283	0.435647	0.323346	0.309852	0.266509	0.478475	0.00150256	0.158243	0.000695178	0.161831	0.358483	0.351469
ENSDARG00000099306	fbxo2	0.345447	0.266455	0.305903	0.138964	0.588683	0.129056	0.43792	0.309382	0.63765	0.528602	0.227894	0.864074	0.00233959	0.731419	0.044274	0.221331
ENSDARG00000104041	NA	-0.112688	-0.270302	-0.209307	-0.00459829	-0.121668	0.0115951	0.570805	0.131213	0.941014	0.662269	0.590796	0.998405	0.868131	0.987012	0.0436068	0.782841
ENSDARG00000057652	dbpb	-0.00420852	-0.182348	-0.141421	0.164372	0.757616	0.312793	0.251394	0.307608	0.997286	0.715225	0.634501	0.82706	3.05114e-05	0.284911	0.441208	0.229187
ENSDARG00000069111	ikzf2	-0.296138	-0.105048	-0.0665935	0.308211	0.621254	0.0201168	0.501718	0.307386	0.824093	0.922859	0.911557	0.649853	0.0394479	0.978609	0.134924	0.4278
ENSDARG00000104108	slco1d1	0.409212	0.619596	0.314508	-0.173325	0.170331	-0.213218	0.371482	0.306509	0.374153	0.000509794	0.172078	0.74789	0.635766	0.471245	0.0778612	0.172404
ENSDARG00000105731	LOC103908715	1.10692	3.0527	1.04551	0.944314	1.14136	2.10973	0.402421	0.305403	0.861258	0.0267546	NA	0.780839	NA	NA	0.898556	0.893472
ENSDARG00000092337	gas5	-0.0216982	0.0902806	-0.0739127	0.665107	0.430851	-0.131828	-0.0112551	0.304671	0.984745	0.905374	0.856246	0.000622043	0.054238	0.73217	0.989526	0.229275
ENSDARG00000036965	rnf24	-0.175014	0.0194329	-0.145063	0.147159	0.260769	0.553133	0.0646221	0.303279	0.873533	0.983731	0.676565	0.867523	0.440521	0.0176081	0.916633	0.26926
ENSDARG00000013522	pck1	0.340814	0.588122	0.871446	0.440463	0.635641	0.204044	0.24787	0.302091	0.722406	0.046827	3.88245e-05	0.208814	0.0108228	0.636921	0.555049	0.370714
ENSDARG00000102027	NA	0.0545039	-0.00636144	-0.0952999	0.503263	0.177161	0.307347	0.342474	0.299416	0.964652	0.99394	0.780705	0.0268607	0.680089	0.286572	0.186039	0.241902
ENSDARG00000077810	otud4	0.0806221	0.125766	-0.190076	0.322873	0.348124	0.29358	0.567792	0.388997	0.962019	0.891007	0.663335	0.565845	0.380992	0.485569	0.0470454	0.234135
ENSDARG00000030602	rps19	0.390178	0.470764	0.523441	-0.0960908	0.00367627	-0.034075	0.11638	0.293686	0.589171	0.0911122	0.0165922	0.942243	0.996054	0.946816	0.815102	0.292144
ENSDARG00000042172	c7a	0.0223345	-0.188623	-0.236169	0.00494202	-0.587554	0.688281	-0.210069	0.293195	0.98256	0.668831	0.312989	0.997952	0.00129719	3.62096e-05	0.478703	0.172292
ENSDARG00000060395	si:dkey-127k13.1	-0.0502981	-0.0822194	-0.0257419	0.37131	0.528257	0.285633	0.313234	0.29208	0.964652	0.892297	0.947337	0.0677395	0.000873088	0.202046	0.117235	0.146854
ENSDARG00000056453	afap1l1b	-0.0139813	0.0112203	0.0185473	0.671316	0.378697	0.166377	0.564675	0.461365	0.990794	0.990375	0.971485	0.000510874	0.125691	0.652023	0.00415975	0.0330871
ENSDARG00000087032	rbbp8l	0.121941	-0.180919	0.0289748	0.250324	0.56897	0.0904813	0.56409	0.472966	0.918479	0.760804	0.952353	0.58163	0.00548288	0.835344	0.0055573	0.0336715
ENSDARG00000016368	zbtb8os	0.00700405	0.0860621	0.129667	0.106046	0.242657	-0.0980432	0.564031	0.473779	0.996294	0.907347	0.698136	0.93693	0.533775	0.836334	0.0109729	0.0473727
ENSDARG00000037618	ddit4	-0.465754	0.0731211	0.28229	0.45795	0.376194	0.930262	0.170979	0.279865	0.627276	0.945766	0.457609	0.221695	0.303318	0.000187482	0.763594	0.452381
ENSDARG00000042641	cyp51	0.0433858	-0.253298	-0.408038	-0.738499	-0.679477	-0.0050947	0.559985	0.421333	0.974554	0.619683	0.11156	0.000531748	0.00123202	0.992911	0.00708896	0.0775305
ENSDARG00000103985	spry1	0.32309	0.331456	0.50775	0.187151	0.137115	0.156852	0.129725	0.277581	0.708953	0.474614	0.0369391	0.836946	0.82931	0.740616	0.829049	0.411214
ENSDARG00000060113	znf395a	-0.0320346	-0.0573846	0.110753	0.715721	0.825586	1.02225	0.323808	0.27687	0.979801	0.943714	0.754238	0.000176609	2.64426e-06	9.29921e-09	0.211489	0.296963
ENSDARG00000088881	si:dkeyp-69b9.3	0.0669114	0.163171	0.128724	0.583501	0.57813	0.307332	0.402815	0.269089	0.948459	0.70228	0.618872	8.91745e-05	5.80568e-05	0.127153	0.0135632	0.163147
ENSDARG00000078299	colgalt2a	-0.00422269	-0.15307	-0.508371	0.135139	-0.0314255	-0.556863	-0.0144076	0.268113	0.997341	0.826885	0.0410343	0.918979	0.973369	0.106953	0.989526	0.441164
ENSDARG00000100990	nme3	0.172324	0.0530593	0.138484	0.334666	0.438402	0.19827	0.553032	0.437292	0.868102	0.946585	0.665259	0.278011	0.0481849	0.555147	0.00496887	0.0491011
ENSDARG00000031647	stat2	-0.240725	-0.13696	-0.274017	0.125186	0.554064	0.377128	0.242978	0.265519	0.807306	0.84491	0.348167	0.907534	0.0116958	0.183875	0.490147	0.364849
ENSDARG00000036588	mhc1zba	0.188691	0.0386003	0.213198	0.36461	0.585473	0.13888	0.435021	0.265011	0.877598	0.970761	0.548768	0.351109	0.016186	0.763547	0.119073	0.42526
ENSDARG00000067544	tcf15	0.617008	0.775974	1.22221	0.0320293	0.683472	-0.0825705	0.763484	0.264508	0.686756	0.222518	0.000918784	0.992714	0.12708	0.926684	0.0641012	0.662915
ENSDARG00000102167	ppox	0.267257	0.287612	0.212721	-0.0841471	0.23844	0.374681	0.548015	0.284755	0.831595	0.660286	0.612692	0.965945	0.587173	0.249618	0.0270017	0.373434
ENSDARG00000037099	irs2a	-0.369342	-0.224849	0.0293821	0.327958	0.564785	1.0913	0.283668	0.261593	0.674156	0.719923	0.95848	0.428695	0.0178265	9.11048e-08	0.418293	0.416747
ENSDARG00000052279	osgn1	0.0200444	-0.526126	-0.0139507	0.169925	0.460096	-0.211737	-0.0200837	0.254294	0.980946	0.000111004	0.969807	0.641669	0.00158423	0.360605	0.972184	0.166034
ENSDARG00000105118	zgc:171566	0.32664	0.255362	0.305539	0.165204	0.637986	0.0139565	0.366027	0.253574	0.71062	0.649352	0.316299	0.865007	0.00671551	0.982599	0.242036	0.454072
ENSDARG00000058561	fbxo30a	0.00272227	0.09281	-0.0469527	-0.192851	-0.511905	0.0902829	-0.114213	0.253236	0.99759	0.880472	0.902421	0.73771	0.0219598	0.825931	0.812852	0.332903
ENSDARG00000105141	LOC103910107	0.0530676	0.161163	-0.118556	0.436051	0.908991	0.644218	0.0855388	0.252794	0.977185	0.872488	0.837762	0.582276	0.0120125	0.16806	0.943103	0.670908
ENSDARG00000007289	metrnlb	0.321309	0.286545	0.654647	0.159446	0.55135	0.0403694	0.372716	0.250445	0.807508	0.714263	0.0325893	0.933484	0.180202	0.961909	0.475586	0.623257
ENSDARG00000008060	scara3	-0.139289	-0.166914	-0.493002	0.202695	-0.635279	0.527086	-0.314245	0.250195	0.900848	0.787304	0.026658	0.757437	0.0115035	0.0353149	0.357588	0.411147
ENSDARG00000089511	dtx3l1	0.0145423	-0.185085	0.113802	-0.0386169	0.573843	-0.117426	0.347464	0.249862	0.993139	0.838838	0.82999	0.987699	0.0377135	0.831094	0.347754	0.505223
ENSDARG00000036028	arrdc3b	0.416957	0.224943	0.303186	0.164125	0.237382	0.597593	0.313152	0.249639	0.463696	0.649105	0.242467	0.828685	0.504751	0.00666696	0.270437	0.393298
ENSDARG00000036457	cacng6a	0.287374	0.0889115	-0.0519762	0.372727	0.824998	0.368819	0.468863	0.24891	0.75254	0.91858	0.9168	0.210267	4.51046e-06	0.176271	0.0354068	0.381394
ENSDARG00000088981	tmem220	-0.0543054	-0.0600852	0.133146	0.805334	1.30927	0.797246	0.700359	0.2471	0.979801	0.970341	0.845308	0.395691	0.0159381	NA	0.402715	0.815249
ENSDARG00000090156	pttg1ipa	0.17439	0.261935	0.239301	0.202346	-0.148439	0.558748	0.080795	0.24303	0.873171	0.560295	0.397688	0.685006	0.732852	0.00555131	0.877211	0.350681
ENSDARG00000069441	lpar6b	-0.217808	-0.245639	-0.640231	0.106808	-0.349017	0.374712	-0.0129972	0.24237	0.880831	0.759599	0.0389679	0.96636	0.56614	0.434197	0.991636	0.617944
ENSDARG00000000001	slc35a5	0.347405	0.150816	0.582243	0.0911488	0.0643779	0.0906462	0.0233308	0.242288	0.745284	0.86833	0.0413925	0.967738	0.946412	0.889531	0.984534	0.576282
ENSDARG00000055226	slc7a7	0.0773729	0.175106	0.488786	0.660169	0.686667	0.535935	0.545668	0.415438	0.955505	0.780439	0.0268266	0.00895647	0.00337083	0.0587789	0.0348918	0.144302
ENSDARG00000070434	rhov	-0.413893	-0.47508	-0.542226	0.114747	-0.15366	-0.0512956	0.367858	0.240274	0.566946	0.135121	0.0202757	0.924356	0.775474	0.923628	0.193623	0.443253
ENSDARG00000055991	hmbsb	-0.376447	-0.279401	-0.116766	-0.154967	-0.0447888	0.468383	0.544758	0.16453	0.424739	0.419538	0.696851	0.845522	0.947171	0.0443211	0.0061009	0.603301
ENSDARG00000068515	chs1	1.80336	1.38458	1.6681	0.835724	0.334238	-0.429347	-0.401101	0.236767	0.141618	0.188541	0.0199311	0.510135	0.849148	NA	0.814345	0.855326
ENSDARG00000029018	cdkn1ba	0.11644	0.282088	0.664283	-0.0726643	0.349674	-0.194995	0.261191	0.236686	0.829375	0.0294705	1.21688e-15	0.905417	0.00390383	0.271498	0.0581252	0.0933248
ENSDARG00000013946	ivns1abpb	-0.0888454	-0.0646307	-0.0851689	0.115978	0.203804	0.556137	0.207004	0.233182	0.877367	0.862923	0.626588	0.724414	0.178575	1.51344e-07	0.155648	0.0834335
ENSDARG00000076020	pappa2	0.14703	0.136867	0.394488	0.134771	0.564027	-0.0955616	0.123158	0.229456	0.877367	0.809707	0.0470439	0.880747	0.00422994	0.825157	0.795653	0.410427
ENSDARG00000074915	etaa1a	-0.0484465	0.151412	0.0781763	0.535726	0.286824	0.469976	0.543541	0.308861	0.975531	0.858491	0.878605	0.0677395	0.483452	0.127227	0.0388707	0.343305
ENSDARG00000033609	map1lc3a	-0.211368	0.100251	-0.0840828	0.412377	0.541243	0.0413297	0.345254	0.225	0.808518	0.873546	0.813062	0.0886097	0.00470961	0.928769	0.142932	0.407873
ENSDARG00000038475	acy1	0.0709143	0.0582214	0.190446	0.5916	0.620067	-0.0136306	0.284655	0.22345	0.947031	0.92916	0.418313	0.000690265	0.000165168	0.977524	0.228709	0.360274
ENSDARG00000045071	chad	0.0628402	-0.0494331	0.0545416	0.36948	0.282161	-0.133414	0.540467	0.393431	0.962193	0.951793	0.897763	0.202439	0.344254	0.732278	0.00788256	0.0977713
ENSDARG00000099424	lcat	-0.0178258	0.119417	-0.145327	0.112877	-0.692516	0.852142	-0.0814668	0.222281	0.992747	0.915741	0.791222	0.960339	0.0486884	0.00547733	0.929178	0.641631
ENSDARG00000053805	trub1	-0.49473	-0.323296	-0.569095	0.0464937	-0.100865	0.1703	0.241637	0.221807	0.453862	0.527957	0.0250413	0.986087	0.910696	0.76551	0.664512	0.620339
ENSDARG00000086336	si:ch211-157b11.12	-0.238378	-0.132131	-0.266657	0.228669	0.546081	0.308434	0.303578	0.220815	0.81904	0.859167	0.377676	0.760138	0.0473589	0.423833	0.439046	0.562888
ENSDARG00000078363	mcoln3a	-0.250011	-1.24316	-0.524841	-0.305447	-0.45223	0.325935	0.153305	0.212123	0.916748	0.00698682	0.352357	0.864074	0.579672	0.668587	0.897845	0.780325
ENSDARG00000062849	kcnk10a	-0.532003	-0.069616	-0.732149	0.365228	0.209508	0.00544772	-0.287051	0.209545	0.658353	0.958468	0.0405531	0.664359	0.805666	0.994547	0.689183	0.718545
ENSDARG00000078567	lonrf1l	0.48739	0.2888	0.173964	0.386007	0.606631	0.408833	0.539246	0.479268	0.271334	0.51542	0.597796	0.303486	0.0118908	0.194259	0.0327163	0.0691485
ENSDARG00000061165	slc6a4a	0.508667	0.484395	0.788875	-0.161235	0.0841462	0.296306	0.113447	0.20583	0.266509	0.0911122	1.68923e-05	0.862009	0.898239	0.36388	0.834825	0.535873
ENSDARG00000057353	ehbp1l1a	-0.161829	-0.126398	0.107786	0.170919	0.507445	0.126894	0.535093	0.0712126	0.857582	0.809291	0.707554	0.679984	0.00102269	0.66268	0.000344439	0.818993
ENSDARG00000100833	LOC100536033	-0.191584	-0.754741	-0.0792455	-0.171824	0.807524	1.0498	0.619472	0.20374	0.930917	0.197085	0.926366	0.952806	0.0933488	0.0196669	0.261898	0.788539
ENSDARG00000100181	NA	0.368819	0.35682	0.650896	0.246837	0.22063	-0.280393	-0.0975584	0.201511	0.578646	0.305349	0.000286452	0.581178	0.54445	0.374685	0.854431	0.503817
ENSDARG00000102850	NA	0.111556	0.263787	0.546108	-0.0964973	-0.0579725	0.0562442	0.16176	0.200409	0.928546	0.563877	0.00787654	0.942208	0.929345	0.905083	0.703994	0.519566
ENSDARG00000098171	zgc:162193	0.0833627	-0.310326	-0.0212711	0.194629	0.638678	0.114454	0.347878	0.199732	0.929958	0.249209	0.958318	0.640616	4.61937e-05	0.73129	0.0833947	0.413958
ENSDARG00000117258	NA	-0.0986504	-0.817123	0.0221728	0.862367	0.523029	0.332356	0.0464992	0.197166	0.963906	0.039213	0.979598	0.0327107	0.306093	0.595402	0.972894	0.75715
ENSDARG00000079762	si:dkey-253d23.3	-1.11047	-0.154729	-0.314103	-0.0744379	0.0112091	0.055441	0.0684017	0.196965	0.0290471	0.898268	0.541207	0.981673	0.994092	0.947344	0.952808	0.745301
ENSDARG00000008363	mcl1b	-0.206819	-0.0896994	0.138604	0.507946	0.41032	0.653945	0.345628	0.194982	0.70734	0.847811	0.512579	0.000243147	0.00416813	6.47435e-07	0.023746	0.313719
ENSDARG00000056836	si:ch211-125o16.4	0.0582279	-0.355465	-0.104957	0.110795	0.19217	0.0535004	0.533601	0.11289	0.942374	0.0169346	0.621638	0.793459	0.299057	0.844724	3.07794e-06	0.582451
ENSDARG00000099985	ccn1l2	-0.201976	-0.322071	-0.539992	0.130047	-0.0196548	0.317618	0.316244	0.193033	0.847081	0.42023	0.0094541	0.903438	0.982226	0.310124	0.300304	0.567425
ENSDARG00000002945	bgnb	-0.0807653	0.106202	-0.278984	0.570472	0.0134906	0.695253	0.0358371	0.190049	0.957051	0.897019	0.375089	0.0261435	0.990401	0.00328813	0.965494	0.597989
ENSDARG00000069065	btg3	0.107404	0.100536	0.0975084	0.258703	0.262496	0.524014	0.361391	0.187531	0.904768	0.854435	0.73257	0.41669	0.301035	0.00465235	0.0757716	0.460947
ENSDARG00000090427	si:dkey-246i14.3	0.329498	0.38537	0.508992	0.184605	0.321429	0.129907	0.393533	0.180213	0.716525	0.381391	0.0460559	0.885715	0.503989	0.82601	0.323995	0.705306
ENSDARG00000021959	zgc:101100	-0.239354	-0.0615369	0.0163967	0.212248	0.320019	0.557452	0.52928	0.334405	0.811151	0.944186	0.977206	0.747596	0.335161	0.0286956	0.0261459	0.235398
ENSDARG00000087596	si:ch73-95l15.5	0.203232	0.11689	0.20983	0.231026	0.571545	0.165779	0.304325	0.179479	0.690873	0.760461	0.208462	0.240189	5.7771e-07	0.413262	0.0324947	0.303918
ENSDARG00000035519	histh1l1	0.147238	0.200335	0.0355435	0.642908	0.584111	0.43617	0.302232	0.176913	0.921881	0.785999	0.952015	0.0203061	0.0287024	0.177274	0.432297	0.671155
ENSDARG00000020956	pck2	-0.0555424	-0.275623	-0.20495	-0.183535	-0.547382	0.362279	0.00202616	0.175904	0.956506	0.290767	0.315425	0.587879	0.000128638	0.0373447	0.997544	0.413082
ENSDARG00000030872	cetp	0.213099	-0.183116	-0.523491	1.05631	0.160932	0.292817	-0.474638	0.175531	0.844129	0.777857	0.0242335	3.20019e-07	0.78209	0.435543	0.126439	0.656101
ENSDARG00000096359	eppk1	-0.295363	-0.389198	-0.785977	-0.11521	0.158244	0.554281	0.286082	0.174725	0.847483	0.548044	0.0101624	0.959006	0.837607	0.144488	0.591486	0.740421
ENSDARG00000042933	bloc1s6	0.344911	0.274508	0.680411	0.278299	0.222011	-0.120222	0.0353048	0.174504	0.639647	0.528559	0.000148143	0.429389	0.498519	0.752578	0.958662	0.559951
ENSDARG00000101334	ctsc	0.25228	0.294567	0.502633	0.310781	0.224417	0.309653	0.0942896	0.168594	0.663172	0.235175	0.000330434	0.176052	0.3658	0.144945	0.81208	0.487541
ENSDARG00000024116	vamp8	0.0537579	0.227884	0.162823	0.204527	0.405104	0.0407394	0.528285	0.229086	0.970921	0.646874	0.62008	0.73771	0.119809	0.937406	0.0177783	0.462172
ENSDARG00000098880	pclob	-0.174589	-0.0792222	-0.0559883	-0.0366387	0.502742	0.0616357	0.203751	0.16701	0.852169	0.905381	0.878605	0.981869	0.00232732	0.864026	0.441029	0.512875
ENSDARG00000095188	si:dkey-189h5.6	-0.297518	-1.19081	-0.746288	0.708823	-2.1404	0.234888	0.485456	0.165769	0.941515	0.391301	0.460108	0.566047	0.00775944	NA	0.668529	0.891225
ENSDARG00000077407	si:dkey-184p18.2	-0.309069	-0.120918	-0.661403	0.0236908	-0.308758	0.885097	-0.349104	0.164983	0.790958	0.898017	0.0137703	0.992714	0.561437	0.00189658	0.453477	0.740209
ENSDARG00000093494	NA	-0.111943	-0.0794311	-0.179475	0.177963	0.999186	0.00539451	0.524354	0.156423	0.925928	0.918263	0.56332	0.776933	3.55171e-09	0.99205	0.0103139	0.630753
ENSDARG00000052960	nppa	-0.3474	-0.235353	-0.789886	-0.216184	0.0277015	0.383663	0.459613	0.164302	0.672039	0.659751	3.23023e-05	0.737213	0.973257	0.19269	0.0677984	0.652137
ENSDARG00000074635	abca1a	0.214892	0.185423	0.125454	0.0769957	0.54949	0.353356	0.0455184	0.164126	0.674156	0.517507	0.54195	0.910559	5.4803e-06	0.0193595	0.906281	0.390306
ENSDARG00000088130	si:dkey-30c15.10	0.261562	0.101515	0.231135	-0.00495868	0.152243	0.0768753	0.518675	0.492505	0.384192	0.778857	0.0988781	0.997921	0.481838	0.766477	3.82451e-06	4.67638e-05
ENSDARG00000093304	NA	-0.281699	-0.810232	-0.164864	0.308456	-0.0524276	0.348702	-0.115348	0.160759	0.814374	0.00163651	0.703279	0.607129	0.953053	0.370093	0.869325	0.725361
ENSDARG00000010442	rnf11a	0.130856	0.250248	0.205328	0.415773	0.576082	0.0994276	0.339865	0.160323	0.875368	0.412929	0.336456	0.0449	0.000553874	0.785212	0.107171	0.55519
ENSDARG00000069995	dpy19l1l	-0.283731	-0.0170545	-0.0757853	-0.0495124	-0.205709	0.604167	-0.0228434	0.157366	0.737597	0.985662	0.853409	0.98471	0.712097	0.029746	0.981551	0.708186
ENSDARG00000002365	cers5	0.138737	0.12693	0.0997998	0.272705	0.125133	0.187101	0.518556	0.376284	0.857377	0.761884	0.683112	0.318231	0.740439	0.495607	0.00109329	0.0392359
ENSDARG00000044511	etv5b	0.17057	0.0343289	0.122438	0.255898	0.406054	0.285023	0.515879	0.436155	0.788673	0.951793	0.568517	0.239299	0.0054613	0.122072	0.000101298	0.00325621
ENSDARG00000111465	NA	-1.23174	-1.09671	-1.76516	0.0709781	0.668228	0.371158	0.60664	0.155121	0.63765	0.423978	0.0269013	0.991735	0.620406	NA	0.651868	0.916747
ENSDARG00000035810	rgcc	-0.239968	-0.0145214	0.0622957	0.394546	0.794082	0.0476831	0.514824	0.00652045	0.753987	0.985849	0.864419	0.0798186	4.34377e-07	0.908302	0.00378606	0.987253
ENSDARG00000099412	bcan	0.0964001	-0.133144	-0.519018	0.070313	-0.27455	-0.0702942	-0.487334	0.154142	0.927787	0.812128	0.00314624	0.959006	0.297511	0.856822	0.0113188	0.58458
ENSDARG00000012177	rab4b	-0.347325	-0.447647	-0.608719	0.229754	0.399926	0.0137065	0.123606	0.149608	0.760929	0.381391	0.0392759	0.792822	0.293696	0.984902	0.860661	0.755514
ENSDARG00000071090	actn2b	0.299515	0.589059	0.405366	-0.124698	-0.293397	0.0799389	0.140061	0.14777	0.773912	0.0389472	0.163565	0.921982	0.441211	0.876385	0.797841	0.715399
ENSDARG00000000241	slc40a1	-0.0339862	0.0483147	0.131166	0.0916026	0.284467	0.0407564	0.513639	0.242049	0.967917	0.91858	0.462781	0.858276	0.0401319	0.884582	3.15033e-06	0.10335
ENSDARG00000007377	odc1	0.283648	0.10295	-0.176378	-0.203739	-0.705445	-0.144772	-0.281854	0.145687	0.487774	0.813105	0.36102	0.463564	6.0417e-08	0.558223	0.108621	0.502748
ENSDARG00000036107	txnipa	0.05294	0.01858	-0.363809	0.567767	0.656141	0.723141	-0.0303584	0.145014	0.958593	0.977812	0.0231779	0.000104661	1.18158e-06	2.08065e-07	0.953771	0.538611
ENSDARG00000054447	slc29a1b	0.0557142	0.180337	0.46045	-0.128247	0.591152	0.111266	0.50992	0.415085	0.968919	0.760461	0.0384589	0.893245	0.00302646	0.787463	0.0152748	0.0753556
ENSDARG00000091465	si:dkey-66a8.7	-0.144253	-0.209661	-0.0197595	0.504055	0.159238	0.10857	0.448764	0.140812	0.8345	0.467743	0.953031	0.00936645	0.688113	0.773721	0.0194781	0.631332
ENSDARG00000018966	cyb5r1	0.269076	-0.134288	-0.0633137	0.206081	0.502983	0.107788	0.202158	0.138307	0.716525	0.826505	0.871511	0.703123	0.0157736	0.796377	0.570671	0.679899
ENSDARG00000110298	mbd4	-0.318642	0.00368507	-0.087131	0.351771	0.553713	-0.268546	0.305946	0.134481	0.725494	0.99784	0.845993	0.345324	0.0179576	0.486256	0.35406	0.730288
ENSDARG00000089750	si:dkey-26g8.5	-0.378675	-1.93967	0.0986923	-0.722519	0.403311	1.48763	0.403018	0.132113	0.902758	0.000246106	0.936217	0.649853	0.786802	0.0309896	0.77265	0.920833
ENSDARG00000104491	ampd2a	-0.0157749	-0.025081	0.173534	0.0871653	0.361615	0.142709	0.508203	0.223238	0.987776	0.974853	0.524184	0.931127	0.0745089	0.657004	0.00273417	0.34657
ENSDARG00000093521	b3gnt3.3	0.175561	0.147263	0.0267111	0.232792	0.769869	0.209861	0.506834	0.49291	0.873171	0.820733	0.958318	0.709419	0.000241586	0.60648	0.0429236	0.0481903
ENSDARG00000054122	tmem30b	-0.0215977	0.0999069	0.0741212	0.233934	0.671321	0.263634	0.504968	0.463319	0.98256	0.858491	0.813062	0.546621	5.07418e-05	0.327481	0.0055806	0.0159262
ENSDARG00000076484	stab1	-0.270347	-0.0901115	-0.178185	-0.0884311	-0.470305	0.628842	0.0293281	0.121155	0.708953	0.890975	0.528678	0.939166	0.0213538	0.000805995	0.965494	0.708566
ENSDARG00000013966	psma6b	0.887846	0.776389	0.957416	-0.0595219	-0.0538049	-0.0362053	0.174005	0.120732	0.292963	0.154948	0.0137706	0.987042	0.96958	0.97076	0.861608	0.880119
ENSDARG00000042409	ralgds	0.147368	0.070582	0.11698	0.132676	0.278856	0.690943	0.157979	0.117291	0.927505	0.949682	0.822391	0.936993	0.589486	0.0245633	0.812865	0.825686
ENSDARG00000101423	cyp2y3	0.0535302	-0.564128	-0.206748	-0.105732	-0.372712	0.176667	0.504956	-0.00454385	0.953212	3.69394e-06	0.249703	0.862429	0.0183448	0.435742	0.000164138	0.989067
ENSDARG00000054058	h1-10	-0.0247731	0.1724	0.0525664	0.811843	0.433827	0.435804	0.368828	0.115597	0.98256	0.744985	0.896006	1.58364e-06	0.033554	0.0444526	0.0921874	0.725279
ENSDARG00000068947	si:ch211-264e16.1	0.54915	0.492891	-0.038913	0.290044	0.685338	0.240317	-0.179372	0.114829	0.201312	0.0633479	0.933982	0.516062	0.00123744	0.50282	0.691564	0.777678
ENSDARG00000051861	pkp3a	-0.00350207	-0.230129	-0.156595	0.317623	0.498651	0.104667	0.504201	0.142374	0.996362	0.167491	0.290614	0.0093304	5.31851e-07	0.59641	2.67544e-07	0.365759
ENSDARG00000100260	them6	0.433581	0.251095	0.658398	-0.17254	0.1027	-0.0811581	0.190689	0.111593	0.502408	0.645384	0.00147397	0.857598	0.874877	0.875668	0.677449	0.793043
ENSDARG00000077982	elf3	-0.114172	0.235536	0.231664	0.116092	0.157441	0.722235	0.0289922	0.109492	0.952982	0.79043	0.621871	0.951462	0.825533	0.0153426	0.978413	0.839285
ENSDARG00000100256	si:dkey-88e18.8	0.0291156	0.194314	-0.081081	0.123725	0.224781	0.666228	0.357126	0.109076	0.97738	0.620697	0.796667	0.922969	0.626296	0.00549499	0.257096	0.800799
ENSDARG00000105485	slc12a6	0.584907	0.454807	0.797806	0.0336301	-0.053371	0.0334955	0.478793	0.108694	0.640987	0.552267	0.0313648	0.992714	0.970782	0.974214	0.405372	0.890825
ENSDARG00000020761	arrdc2	-0.54645	-0.254659	-0.0478867	0.374791	0.399655	0.566666	0.113116	0.10844	0.158802	0.557928	0.911041	0.233273	0.126303	0.0148974	0.830235	0.781149
ENSDARG00000102004	apoea	-0.275531	-0.0922304	-0.30043	-0.0925941	-0.541829	-0.46327	0.192048	0.10702	0.755583	0.90468	0.270351	0.944821	0.0113054	0.0566662	0.612708	0.779566
ENSDARG00000025403	ftr83	0.277022	-0.226284	0.122106	0.367564	0.433446	-0.22683	0.503644	-0.0140241	0.533713	0.432188	0.591627	0.0335133	0.00358203	0.314331	0.000278099	0.966959
ENSDARG00000080006	tmem41b	-0.235469	-0.0832859	-0.281868	-0.288042	-0.616222	0.177994	-0.112427	0.10676	0.803129	0.91467	0.302266	0.496391	0.00562821	0.6376	0.829758	0.781733
ENSDARG00000100002	ctbs	0.0425214	0.231505	0.136724	0.0729718	0.548173	0.133611	0.20876	0.0982735	0.971876	0.533795	0.624601	0.966445	0.0119948	0.754918	0.590083	0.806494
ENSDARG00000091851	tsen2	0.0358499	0.346321	0.574636	-0.373683	-0.259811	-0.105967	-0.0938042	0.0962226	0.980867	0.507158	0.0260466	0.589215	0.693054	0.873141	0.914966	0.868709
ENSDARG00000038668	gbp1	1.03358	0.996723	0.753204	-0.00823256	0.74596	0.334166	-0.00273123	0.0936677	0.0587308	0.00667672	0.0521109	0.997995	0.0166463	0.488846	0.99895	0.880854
ENSDARG00000077823	hmgxb3	-0.152155	-0.307024	-0.0812565	0.516411	0.261411	0.293785	0.255267	0.0897457	0.898135	0.507513	0.847242	0.0288856	0.436386	0.340888	0.441208	0.823498
ENSDARG00000035514	adam28	-0.233763	-0.377428	-0.405445	0.559452	0.343116	0.375269	0.0978678	0.0884409	0.860834	0.469245	0.206486	0.0443156	0.328836	0.264262	0.884683	0.85395
ENSDARG00000099677	bambib	-0.151515	-0.151967	0.057403	0.0582399	0.0545535	-0.0858263	0.503344	0.162076	0.875368	0.785762	0.87673	0.966903	0.92144	0.82013	0.00317792	0.540987
ENSDARG00000059581	NA	0.311464	0.334082	0.594449	0.0336641	-0.0975574	-0.239333	-0.081253	0.0861142	0.702041	0.419538	0.0035489	0.985378	0.858661	0.457475	0.88369	0.822106
ENSDARG00000024771	slc24a5	0.00061911	-0.121752	0.575545	0.0473457	-0.282099	-0.0931586	0.0852384	0.0825285	1	0.851736	0.00144533	0.978327	0.35561	0.824553	0.873433	0.831804
ENSDARG00000076283	snrpd3l	-0.387092	-0.622231	-0.501259	0.00735663	-0.255036	-0.0709214	-0.0579377	0.0819932	0.68624	0.0425796	0.0757054	0.997952	0.525695	0.889206	0.935651	0.857741
ENSDARG00000092281	flnb	0.782577	1.15473	0.517682	-0.129104	0.346378	-0.349828	0.203521	0.0806777	0.295974	0.000406095	0.254267	0.953031	0.512228	0.504012	0.769832	0.898657
ENSDARG00000097137	NA	1.20497	1.16383	1.01169	-0.0431108	-0.383831	0.0537801	-0.612141	0.0797366	0.21368	0.046827	0.0570741	0.992205	0.69005	0.962202	0.3659	0.934897
ENSDARG00000060112	sybu	0.139664	-0.360854	-1.05832	0.511543	0.272872	-0.0854816	-0.0261597	0.0784423	0.959699	0.788877	0.0442955	0.432122	0.73102	0.921755	0.986368	0.917697
ENSDARG00000052011	rrad	0.256582	0.154567	0.132621	-0.0669425	0.232189	0.940459	-0.310558	0.0777772	0.873171	0.88617	0.822367	0.97639	0.675014	0.000231467	0.489117	0.888096
ENSDARG00000003732	mitfa	0.627036	0.891896	0.291004	-0.163504	-0.0658228	-0.371634	0.0641112	0.0768468	0.405938	0.00339087	0.529417	0.900474	0.938986	0.370426	0.941411	0.890332
ENSDARG00000100133	cnmd	0.102585	-0.116919	-0.126183	0.0668458	-0.269239	-0.523648	-0.216067	0.0712915	0.928546	0.854169	0.695098	0.964529	0.32082	0.00997147	0.474457	0.848773
ENSDARG00000100836	NA	0.0609272	-0.0964975	0.0707066	-0.00239831	0.254794	0.107155	0.502945	0.319948	0.964652	0.90098	0.866046	0.999125	0.48085	0.813745	0.027379	0.236541
ENSDARG00000092660	cyp27c1	-0.0361228	-0.0392573	-0.0762219	0.202232	0.183728	0.738581	0.162153	0.0710259	0.979801	0.970341	0.868742	0.818259	0.743176	0.00413117	0.776918	0.891225
ENSDARG00000100400	fam126b	-0.276196	-0.34731	-0.516411	-0.195237	-0.0846074	0.068445	-0.102289	0.0699099	0.758967	0.388867	0.0207238	0.815616	0.907336	0.89953	0.873089	0.886243
ENSDARG00000001953	pfkfb3	-0.428693	-0.129761	-0.138601	0.44302	0.423673	0.819504	0.0709558	0.0682751	0.662616	0.886505	0.76978	0.282596	0.237016	0.0026015	0.930425	0.901529
ENSDARG00000037810	adtrp1	0.0601552	-0.155822	-0.0286564	-0.402167	-0.575144	0.00596245	-0.152201	0.0658904	0.964554	0.803277	0.952075	0.279709	0.0326896	0.992641	0.774495	0.88848
ENSDARG00000032116	cnot7	-0.092969	0.427068	0.74028	0.0819522	0.164968	0.0703932	0.163803	0.0634395	0.949684	0.24718	0.000240597	0.965397	0.75251	0.894388	0.743415	0.893732
ENSDARG00000090820	slc2a10	0.32	0.432875	0.562975	0.0437898	-0.24809	0.0631774	0.0279834	0.0602637	0.673878	0.138895	0.00453942	0.98471	0.55135	0.901361	0.973147	0.893472
ENSDARG00000007418	chmp4c	0.295953	-0.0884697	-0.221089	0.212088	0.59053	0.0512783	0.443146	0.0584967	0.830274	0.942535	0.657462	0.786918	0.0219366	0.931282	0.136031	0.908951
ENSDARG00000058800	rab25a	-0.202222	-0.468168	-0.394761	-0.406485	-0.0453369	-0.154395	-0.509675	-0.394773	0.849552	0.0986954	0.104293	0.175509	0.948623	0.695845	0.0280031	0.122695
ENSDARG00000071643	zgc:171490	-1.13144	-1.04835	-1.78359	-0.276764	-0.289233	0.0875008	-0.739507	0.0572129	0.632074	0.391666	0.0058187	0.954718	0.882023	0.95921	0.534952	0.969558
ENSDARG00000104938	ftsj3	0.338293	0.352015	0.291355	-0.096886	-0.532742	-0.0463604	-0.255748	0.0530606	0.673878	0.388808	0.310379	0.93131	0.00923479	0.919866	0.390431	0.895576
ENSDARG00000056704	ramp1	-0.153091	-0.256945	-0.0790893	0.0730456	-0.528534	-0.175129	0.0594517	0.0476797	0.869854	0.460411	0.808342	0.959006	0.00837623	0.599605	0.912747	0.902408
ENSDARG00000044203	sumf1	0.343656	0.238049	0.70399	0.166122	0.462134	0.141553	0.112318	0.0465533	0.789227	0.784827	0.0160237	0.890226	0.149731	0.78806	0.869911	0.933839
ENSDARG00000074904	si:ch211-253b8.5	0.288498	0.285111	0.419525	-0.0426875	0.463685	1.05237	0.271294	0.0457605	0.873171	0.78298	0.373467	0.989236	0.296901	0.000542396	0.657239	0.948987
ENSDARG00000112225	NA	0.0376927	-4.04845	-0.619641	0.79127	0.231019	-0.356845	0.0803211	0.0440003	0.993978	0.0302346	0.646559	0.199486	0.840048	NA	0.958662	0.964456
ENSDARG00000024030	angptl2a	0.194411	0.233171	0.303501	-0.0852579	-0.545428	0.27184	0.226532	0.0433221	0.885665	0.748971	0.39019	0.964553	0.0453264	0.46537	0.592245	0.932632
ENSDARG00000101181	s100w	-0.0623337	-0.193776	-0.416568	0.0936393	0.710338	-0.223414	0.485117	0.0428092	0.972573	0.813105	0.212011	0.966445	0.0124113	0.665193	0.156606	0.94543
ENSDARG00000058003	wfdc1	0.0721061	0.0629295	-0.0893104	-0.448309	-0.534897	-0.151954	-0.167498	0.0421486	0.929958	0.905642	0.719251	0.00691564	0.00034378	0.559075	0.51564	0.89323
ENSDARG00000044767	LOC799194	0.614348	0.615018	0.713287	-0.164336	-0.0749198	-0.155383	0.140111	0.0402867	0.406998	0.151453	0.0199962	0.90303	0.930877	0.781964	0.833822	0.947332
ENSDARG00000101054	syn2b	0.327782	0.251034	-0.0224778	-0.123308	-0.0539655	-0.19524	-0.511729	-0.497879	0.686756	0.620697	0.967887	0.89119	0.929124	0.55552	0.0137546	0.0198984
ENSDARG00000020741	fga	-0.190487	-0.224385	-0.181719	-0.0054998	-0.589424	-0.023167	-0.14747	0.0342023	0.715115	0.351229	0.302838	0.997691	3.21896e-07	0.941248	0.490289	0.899807
ENSDARG00000102421	acp7	0.382542	0.226466	0.515639	-0.17501	-0.0724892	-0.31382	-0.126188	0.0333302	0.637986	0.715378	0.0346599	0.893245	0.934921	0.503608	0.864043	0.955591
ENSDARG00000053820	pcmtd2a	-0.117588	0.0227775	-0.91246	0.731187	0.819059	0.0709775	0.139891	0.0306976	0.966545	0.990375	0.0754207	0.146587	0.0484351	NA	0.897845	0.971465
ENSDARG00000081802	NA	-0.578017	-1.90854	-2.24953	0.406139	0.331151	-0.00966344	-0.111259	0.030274	0.885203	0.155965	0.0374852	0.738775	0.721073	0.992911	0.932902	0.975318
ENSDARG00000071082	p4ha1b	0.152257	0.317412	0.284555	0.429648	0.257286	0.710233	0.260476	0.0295536	0.900425	0.474614	0.337067	0.146587	0.477077	0.00127651	0.45086	0.952363
ENSDARG00000015263	adma	0.302551	0.527569	0.598742	0.397179	0.248474	0.487154	0.357012	0.0279783	0.802527	0.187552	0.0339524	0.418186	0.652712	0.1729	0.382703	0.964018
ENSDARG00000079462	ptges3l	0.330625	0.669577	0.398287	0.0212263	-0.136881	0.226308	0.116142	0.0236347	0.780462	0.0366506	0.252773	0.992455	0.815357	0.557285	0.838619	0.963839
ENSDARG00000117626	LOC110438115	-0.177296	-0.771349	-0.541921	-0.230859	0.134326	-0.102124	-0.0719653	0.0227443	0.893285	0.00256691	0.0460559	0.785367	0.846148	0.856822	0.929178	0.967533
ENSDARG00000077726	nocta	-0.295209	-0.128524	-0.600458	0.086764	0.0112739	0.0354892	-0.494875	0.0191623	0.688459	0.831239	0.000844624	0.946592	0.99077	0.941939	0.0267561	0.965234
ENSDARG00000012341	capn9	0.139053	-0.210315	-0.0463956	0.17878	0.542267	-0.125603	0.383973	0.0165783	0.870451	0.538666	0.8877	0.650732	0.000343367	0.671706	0.025421	0.963989
ENSDARG00000006137	star	-0.0712788	-0.104232	-0.0168229	0.0635898	-0.83477	0.441298	-0.219301	0.0160415	0.971562	0.923744	0.982592	0.982397	0.0183536	0.294093	0.744952	0.981931
ENSDARG00000016048	gpat3	-0.279636	-0.094499	-0.116486	-0.328091	-0.507803	-0.0671658	-0.526516	-0.414671	0.557665	0.844342	0.621206	0.0819118	0.000460766	0.827924	0.000193373	0.00895544
ENSDARG00000061357	chst6	-0.138654	-0.197042	-0.204944	-0.258917	-0.897533	-0.0495703	-0.612428	0.0157931	0.929602	0.817755	0.643664	0.821375	0.0143089	0.950213	0.138259	0.982719
ENSDARG00000075263	ankrd1a	-0.304726	-0.196014	-0.155395	0.544748	0.999266	0.446892	0.751401	0.0119732	0.877614	0.881103	0.830792	0.374936	0.00431408	0.419497	0.0614472	0.988342
ENSDARG00000075017	myzap	-0.312143	-0.510855	-0.598944	0.297208	0.245464	-0.0792718	0.179052	0.0067894	0.595571	0.00595694	0.000148143	0.246506	0.328854	0.829297	0.548236	0.986327
ENSDARG00000091131	cry3b	0.137732	-0.043592	-0.249005	-0.172127	-0.371499	-0.224007	-0.528071	-0.258044	0.875368	0.950055	0.259439	0.823243	0.210078	0.541228	0.0317213	0.384565
ENSDARG00000103591	dkk3a	0.130726	0.14339	0.0865735	-0.108762	-0.25613	-0.332545	-0.529099	-0.388777	0.924528	0.855363	0.852528	0.933782	0.519489	0.320421	0.0427375	0.158989
ENSDARG00000100000	NA	-1.24259	-0.678204	-2.36461	-0.232965	-0.299321	-0.025452	-0.0906499	-0.0013947	0.623614	0.717993	0.00028709	0.966445	0.879564	0.989031	0.972318	0.999271
ENSDARG00000061804	si:ch211-194e15.5	-0.260708	0.0722934	-0.207696	0.133386	0.201378	0.52939	-0.0831417	-0.00173141	0.824093	0.941491	0.590139	0.896554	0.636573	0.0311806	0.892288	0.996427
ENSDARG00000088810	prox3	0.0254245	-0.0550473	-0.154672	-0.414545	0.00984936	-0.107142	-0.533821	-0.433922	0.984712	0.950565	0.665313	0.174086	0.992543	0.808387	0.0226744	0.0866367
ENSDARG00000097964	arhgef33	0.253959	0.350179	0.247138	-0.558521	-0.351318	-0.443346	-0.0682914	-0.00612699	0.823621	0.477296	0.487565	0.0135853	0.187085	0.0792422	0.905396	0.989067
ENSDARG00000024560	slc4a1b	0.340713	-0.0340078	0.0400892	0.152099	-0.482835	0.660501	-0.0928334	-0.00671466	0.786678	0.979338	0.953181	0.918872	0.235579	0.0384993	0.910364	0.991092
ENSDARG00000058803	grk1a	-0.66191	0.75519	1.32696	-0.101712	0.707828	-0.821688	-0.303192	-0.00812289	0.841651	0.548044	0.0263939	0.98427	0.288443	NA	0.803012	0.993129
ENSDARG00000079166	ace	0.260116	0.166514	0.16511	-0.376004	-0.359412	-0.138493	-0.537083	-0.488662	0.789227	0.802722	0.63826	0.236837	0.201006	0.732824	0.0176851	0.0403254
ENSDARG00000070050	sfrp2	0.197741	0.340435	-0.0980018	-0.209879	-0.541768	0.310161	-0.178509	-0.0107897	0.871469	0.441305	0.821665	0.76027	0.0315159	0.353789	0.703994	0.984044
ENSDARG00000059001	pim2	-0.510535	-0.240282	0.0914723	0.102137	0.34018	0.748885	-0.0398437	-0.0136313	0.151441	0.543284	0.783739	0.937239	0.239963	0.000296692	0.958662	0.978323
ENSDARG00000008637	mttp	-0.0812504	-0.132397	-0.433865	-0.314524	-0.427413	0.151338	-0.543372	-0.271573	0.929984	0.786258	0.00802663	0.185291	0.0166463	0.596167	0.000810584	0.192853
ENSDARG00000097518	NA	-1.26364	-1.85106	-2.69765	-0.0448869	0.318708	0.248274	0.296469	-0.0146097	0.711284	0.219537	0.0265841	0.994239	0.841272	NA	0.846484	0.991012
ENSDARG00000117245	NA	0.472263	0.216483	0.613	-0.11593	0.0884375	-0.163359	-0.0113421	-0.0152882	0.615896	0.801023	0.0384589	0.921826	0.887799	0.688152	0.989535	0.975318
ENSDARG00000036767	urgcp	-0.0596811	2.28601	-0.12218	-1.58749	-1.63121	0.826347	-0.031202	-0.017082	0.988432	0.000388225	0.940574	0.111145	0.0710702	NA	0.990075	0.990469
ENSDARG00000013460	wfikkn2a	-0.568154	-0.357638	-0.331538	-0.124912	-0.423891	0.29944	-0.00081372	-0.0175706	0.00817682	0.0933354	0.0593683	0.862742	0.0319305	0.186463	0.999397	0.963839
ENSDARG00000058158	trim55b	0.225113	0.19874	0.153617	0.653133	0.622102	0.382255	0.334649	-0.0211491	0.866046	0.798791	0.732314	0.00216022	0.00255207	0.170399	0.235457	0.964615
ENSDARG00000063167	chkb	0.218444	0.0352269	-0.0750456	-0.168921	-0.552295	-0.109623	-0.334738	-0.0234168	0.829796	0.970341	0.856634	0.836432	0.0198999	0.807115	0.266705	0.96201
ENSDARG00000045898	NA	0.122445	-0.157152	0.0188643	-0.308777	0.638361	-0.350331	0.138426	-0.0248396	0.945375	0.872488	0.980876	0.66492	0.0392945	0.423239	0.845931	0.968305
ENSDARG00000075201	inpp4b	0.0478238	0.630493	0.392267	-0.0127269	0.144864	0.215618	0.0960884	-0.0250157	0.976602	0.0404206	0.228407	0.996963	0.809863	0.608609	0.88473	0.963164
ENSDARG00000103011	whamm	0.163139	0.304124	0.676054	0.0763675	-0.106339	-0.0338179	-0.0978564	-0.0318945	0.917449	0.647876	0.0130167	0.965213	0.856486	0.950065	0.863856	0.948347
ENSDARG00000058038	eml3	0.527863	0.65028	0.167805	-0.0612513	0.121007	0.161726	-0.0267846	-0.0322773	0.201312	0.00133507	0.613208	0.971781	0.821051	0.671574	0.972894	0.94512
ENSDARG00000101240	LOC100331330	1.08813	0.776356	1.49618	0.214068	-0.104651	-0.0892156	-0.113999	-0.0371263	0.598963	0.607925	0.0242335	0.906736	0.929027	NA	0.917315	0.964456
ENSDARG00000105195	dnajc21	0.146334	0.00208411	0.260673	-0.233756	-0.56943	-0.183645	-0.151359	-0.0375264	0.906742	0.999668	0.401405	0.602669	0.00491078	0.591377	0.709564	0.92871
ENSDARG00000098481	anxa1d	0.0841489	-0.420957	-0.372185	0.275773	0.530083	0.0254936	0.105576	-0.0378201	0.907842	0.00133507	0.00365193	0.149081	2.85761e-05	0.941939	0.723916	0.896617
ENSDARG00000007988	masp2	0.017652	-0.183872	-0.0830641	0.638818	0.208033	0.185937	-0.150665	-0.0388162	0.988432	0.777801	0.845092	0.00587042	0.639199	0.647585	0.771671	0.937035
ENSDARG00000078362	tnca	0.284256	0.351616	0.560044	-0.28994	-0.0592408	-0.0492327	0.384147	-0.0401502	0.269251	0.00445734	4.628e-09	0.042938	0.856193	0.84688	0.000650442	0.870324
ENSDARG00000078781	si:ch211-161c3.6	-0.260045	-0.0505974	-0.102506	0.33678	0.559525	0.236333	0.0298174	-0.0419607	0.737799	0.948103	0.766043	0.25698	0.00389383	0.441126	0.965943	0.921
ENSDARG00000077938	cd248b	-0.00328513	0.080149	-0.0888849	0.117959	-0.356647	0.544077	-0.145839	-0.0463934	0.997286	0.866947	0.712999	0.82587	0.0347867	0.000152276	0.592762	0.880257
ENSDARG00000041119	ceacam1	0.0417805	-0.0859284	0.0875659	0.232047	-0.269809	0.590211	-0.045314	-0.0493498	0.978619	0.927102	0.856621	0.742056	0.533093	0.0344863	0.957997	0.926023
ENSDARG00000029439	atp2a2a	0.129966	-0.00135111	0.209891	-0.485007	-0.591489	0.0365511	-0.417025	-0.0493526	0.919233	1	0.519421	0.0776755	0.00960532	0.945149	0.114148	0.913519
ENSDARG00000026577	cdk2	0.0890659	0.0178699	0.0414496	-0.379385	-0.504297	-0.0859404	-0.0487877	-0.0495978	0.907203	0.977054	0.882293	0.0436472	0.00142455	0.787733	0.913886	0.874732
ENSDARG00000101696	fam126b	0.476364	0.613356	0.916361	-0.0702128	-0.178676	-0.201021	-0.0964192	-0.0498837	0.710114	0.287113	0.00514752	0.980061	0.826002	0.743506	0.915404	0.941289
ENSDARG00000057105	nle1	-0.00399122	-0.0740066	-0.214932	-0.235279	-0.59627	-0.148355	-0.278926	-0.0501508	0.997413	0.930168	0.507889	0.718509	0.0213596	0.744688	0.463591	0.918364
ENSDARG00000003216	anxa2a	0.124012	-0.630588	0.0767784	0.234456	0.0375303	0.124901	-0.0178546	-0.0520867	0.896693	8.24866e-05	0.814475	0.441605	0.944009	0.676004	0.977179	0.879922
ENSDARG00000104138	igfbp7	0.630647	0.893481	0.738932	-0.241735	0.0525761	-0.392589	-0.0151167	-0.0523586	0.3488	0.00098648	0.00832976	0.789317	0.955715	0.340224	0.989535	0.931491
ENSDARG00000038559	h1-0	0.517778	0.325243	0.249635	0.637705	0.385224	0.096753	0.134732	-0.0538348	0.0302775	0.154948	0.212092	1.42829e-05	0.022173	0.752152	0.661616	0.868709
ENSDARG00000036136	tipin	0.0734863	0.00759259	0.00519078	-0.275198	-0.529555	-0.191829	-0.0241224	-0.0604543	0.955158	0.993212	0.993147	0.494758	0.0179576	0.589963	0.974149	0.884347
ENSDARG00000056950	epyc	0.0652642	-0.0656573	-0.200625	-0.069412	-0.319382	-0.534702	-0.219442	-0.0615921	0.920243	0.857797	0.120326	0.89119	0.00353199	1.20937e-07	0.0875741	0.754313
ENSDARG00000079475	NA	0.378354	0.328842	0.569364	0.083083	0.0280492	-0.216409	0.0100909	-0.0624462	0.653226	0.487436	0.0142811	0.958847	0.972071	0.554592	0.989906	0.88848
ENSDARG00000007892	pdcd2	-0.106385	-0.265571	-0.00864754	0.0193805	-0.917349	-0.336483	-0.232351	-0.0624996	0.953579	0.739432	0.991693	0.996849	0.027212	0.582432	0.76719	0.931211
ENSDARG00000099111	zgc:175280	-0.0452001	-0.0353528	-0.317814	-0.202868	-1.25706	-0.523155	-0.544235	-0.0629501	0.982643	0.982951	0.563708	0.922969	0.00495799	0.393472	0.360386	0.940274
ENSDARG00000075622	zgc:174938	-0.2349	-0.588492	-0.297498	0.419787	0.359449	-0.0738015	0.00556159	-0.0634925	0.8345	0.0238555	0.332661	0.2124	0.262517	0.887499	0.995059	0.895576
ENSDARG00000055370	gad3	-0.320222	-0.566219	-0.38942	-0.477017	0.803891	0.0380309	-0.484736	-0.0680605	0.801449	0.167491	0.279186	0.341572	0.0050897	0.95921	0.224918	0.911234
ENSDARG00000102178	emilin2b	0.208012	-0.152962	-0.0213535	-0.169349	-0.6117	0.0101504	-0.130522	-0.0701445	0.665738	0.624085	0.942597	0.550713	6.62976e-07	0.977342	0.58766	0.768624
ENSDARG00000020984	slc16a10	0.409393	0.27161	0.547258	-0.0175142	0.217925	-0.136546	0.212223	-0.0713446	0.387494	0.496124	0.00250969	0.992464	0.505567	0.709221	0.501982	0.853511
ENSDARG00000061896	NA	0.247642	0.80522	0.169319	-0.56342	-0.212669	0.306107	-0.304032	-0.0754472	0.878957	0.0224341	0.766043	0.218038	0.764075	0.533498	0.578707	0.903498
ENSDARG00000022689	itgb1b.2	0.0274539	-0.470868	-0.00421277	0.22446	0.504462	0.325662	-0.0974683	-0.0790101	0.983142	0.118843	0.995031	0.724414	0.0445827	0.319085	0.874255	0.864394
ENSDARG00000101892	LOC107988037	-0.0846545	-0.282937	-0.456418	0.0985353	0.508001	0.0904436	-0.000336464	-0.0792364	0.939041	0.421991	0.0152603	0.922969	0.00735068	0.816321	0.999694	0.829347
ENSDARG00000055713	fmnl1a	-0.482831	-0.118578	-0.0427998	0.351981	0.0905435	0.835535	-0.0381281	-0.0850899	0.699096	0.922859	0.954565	0.623864	0.92528	0.0101547	0.974052	0.894647
ENSDARG00000059529	LOC562097	-0.0404769	0.211952	0.0718385	-0.374966	-0.619039	-0.17951	-0.260286	-0.0859478	0.980946	0.809707	0.907719	0.429389	0.0336823	0.711678	0.568315	0.867711
ENSDARG00000041623	mt2	0.252169	0.221112	0.669111	-0.916671	0.104923	-0.0243501	0.109407	-0.0888304	0.895963	0.844342	0.092213	0.0356098	0.924761	0.979537	0.91696	0.906843
ENSDARG00000060748	tsfm	0.154806	0.0566854	0.0779706	-0.180485	-0.500257	-0.237956	-0.217329	-0.0902252	0.887535	0.946682	0.846754	0.785367	0.0317454	0.478321	0.547381	0.819536
ENSDARG00000016718	mmp11b	-0.0649657	0.0383187	0.0111193	-0.114991	-0.721341	0.174705	-0.156844	-0.0903052	0.958593	0.963057	0.98316	0.899301	0.000124743	0.592092	0.682486	0.797826
ENSDARG00000075405	adck5	-0.00938325	0.129869	0.0456978	-0.439455	-0.573222	-0.127802	-0.166682	-0.0934516	0.993139	0.812128	0.903427	0.0467271	0.002348	0.710947	0.628026	0.773422
ENSDARG00000060439	clcn2c	0.037208	-1.92	-0.286259	0.407359	-1.7503	-0.141422	0.0544646	-0.0935751	0.984958	1.06003e-07	0.645467	0.651429	9.45678e-06	0.861659	0.967705	0.904866
ENSDARG00000071173	slc12a10.2	-0.526334	-2.20021	-0.774095	0.386766	-1.74857	0.149719	-0.00181289	-0.0944519	0.672039	1.51594e-16	0.0257938	0.600487	1.07179e-08	0.82494	0.999221	0.891219
ENSDARG00000019763	acp5a	0.550107	0.705383	0.362985	-0.581303	1.02686	0.508445	0.518365	-0.0955942	0.657551	0.122104	0.443323	0.284618	0.00182976	0.288107	0.260372	0.893472
ENSDARG00000023082	krt1-19d	0.640407	0.179387	0.360172	-1.04022	0.297307	-0.916836	-0.274325	-0.0997522	0.258585	0.837241	0.312989	1.15415e-05	0.454278	0.000311202	0.506316	0.837052
ENSDARG00000053493	aldh1a2	0.28934	0.192795	0.036223	-0.207946	-0.502064	-0.193862	0.0276631	-0.100116	0.510395	0.543518	0.910724	0.416988	0.000177673	0.354639	0.953975	0.674103
ENSDARG00000056767	itgb3a	-0.12524	-0.0345087	-0.0740397	-0.152408	-0.607338	0.226689	-0.218784	-0.100643	0.924528	0.972133	0.866893	0.876293	0.00972418	0.541829	0.587726	0.815652
ENSDARG00000011404	fen1	0.166442	-0.114567	0.0701117	-0.265345	-0.513352	-0.027163	0.0353067	-0.100755	0.819954	0.812128	0.810129	0.267852	0.000658608	0.94233	0.943103	0.70584
ENSDARG00000009196	anxa3a	0.0187353	-0.558157	-0.340654	-0.0854476	0.0829643	-0.233306	-0.0211123	-0.100823	0.987873	0.0307284	0.213747	0.954718	0.891907	0.490432	0.978917	0.799062
ENSDARG00000030722	xirp1	-0.159339	0.0938924	-0.186346	0.0470245	0.803544	0.937537	0.0632793	-0.102785	0.895254	0.907347	0.585865	0.981255	2.81865e-05	1.48271e-06	0.919864	0.798183
ENSDARG00000079280	dhrsx	-0.197258	-0.108968	-0.516591	-0.203853	-0.0985422	-0.0103804	-0.145498	-0.102961	0.797144	0.844342	0.00162371	0.696501	0.852198	0.98405	0.725957	0.763776
ENSDARG00000102937	hspbp1	0.0720432	-0.0914564	-0.0774628	-0.221921	-0.527035	-0.188803	-0.36159	-0.104566	0.956243	0.902542	0.843495	0.709286	0.035287	0.633123	0.218428	0.79323
ENSDARG00000040334	mat2aa	0.0470294	-0.191033	-0.303158	-0.254912	-0.629502	-0.263848	-0.487445	-0.108816	0.958593	0.502835	0.0426589	0.197741	2.24889e-07	0.134488	0.000136188	0.626227
ENSDARG00000115545	clec19a	0.0991598	-0.062062	-0.299481	0.250277	-0.457853	0.662231	-0.0381039	-0.110331	0.95039	0.951799	0.39019	0.736197	0.208335	0.0217875	0.967994	0.829475
ENSDARG00000040971	zgc:92606	0.0562974	0.0168057	0.152289	0.168703	0.385571	0.60528	0.0629567	-0.110932	0.964652	0.985246	0.624601	0.761725	0.0699202	0.00116308	0.905396	0.734944
ENSDARG00000056642	hdac9b	-0.0715101	-0.251952	-0.502139	0.115284	0.170416	0.0399346	-0.409273	-0.11702	0.952149	0.52748	0.00697849	0.89557	0.647989	0.929912	0.0648511	0.719394
ENSDARG00000069286	ndufaf2	0.237764	0.0425839	0.204047	-0.289777	-0.16812	-0.518696	-0.118281	-0.117935	0.831595	0.968833	0.57762	0.453214	0.703916	0.0344863	0.807559	0.74042
ENSDARG00000096791	si:ch73-344o19.1	-0.598035	-0.951108	-0.742267	0.140608	0.336282	0.149928	-0.20624	-0.118503	0.549651	0.0050752	0.028374	0.945356	0.548865	0.819126	0.781181	0.852715
ENSDARG00000097192	NA	-0.631629	-0.398204	-0.804163	0.175557	-0.112099	0.233291	-0.132614	-0.120787	0.308446	0.471919	0.00220603	0.902784	0.900421	0.664161	0.86787	0.835439
ENSDARG00000100872	otud1	-0.238968	-0.14281	-0.142843	0.209277	0.777709	0.601484	0.0194275	-0.124224	0.902758	0.917103	0.83715	0.886716	0.018822	0.138044	0.98911	0.848412
ENSDARG00000040100	si:dkey-95h12.1	-0.280172	-0.288051	-0.309327	-0.243013	-0.597705	-0.0979925	-0.228198	-0.126275	0.706583	0.459713	0.19932	0.55064	0.00184465	0.804311	0.458204	0.699436
ENSDARG00000056376	ankrd37	-0.958058	-0.336506	0.190901	0.44469	0.715925	1.3302	0.41781	-0.126969	0.271334	0.772723	0.791222	0.665352	0.171335	0.00112127	0.561514	0.884669
ENSDARG00000056677	LOC553528	-0.416933	-0.898242	-1.0047	0.123598	0.0793536	0.0432206	-0.0555201	-0.127119	0.78222	0.0324993	0.0039664	0.96636	0.947152	NA	0.965753	0.861129
ENSDARG00000113393	golim4a	0.608346	0.743482	0.630294	-0.129397	-0.154918	0.0449662	-0.0212604	-0.127592	0.404603	0.0260491	0.0461585	0.921982	0.79577	0.93879	0.981852	0.776753
ENSDARG00000077084	col28a1a	-0.0186899	-0.500366	-0.00135483	-0.232113	0.0133902	0.144909	-0.0903059	-0.128584	0.980946	7.11131e-05	0.997461	0.370885	0.98189	0.562938	0.797007	0.579746
ENSDARG00000117512	NA	-0.102967	1.64977	0.605727	-1.48517	-1.14969	-0.243126	-0.294792	-0.130187	0.979767	0.0109806	0.511465	0.0577875	0.147603	NA	0.838619	0.913097
ENSDARG00000069706	prmt6	-0.0459571	-0.0933471	-0.122183	-0.355555	-0.707346	-0.393255	-0.277696	-0.130241	0.97347	0.902123	0.732935	0.321397	0.00141049	0.182808	0.410033	0.727793
ENSDARG00000019365	krt99	0.574973	1.19388	0.464915	0.503735	0.576924	-0.31199	0.372919	-0.13102	0.729929	0.00644391	0.439767	0.643463	0.409126	0.732414	0.678717	0.891642
ENSDARG00000082911	NA	-3.02665	-1.0129	-2.77319	0.25332	0.429538	-0.570491	-0.668946	-0.133468	0.374805	0.602321	0.0349993	0.904269	0.592519	0.379495	0.256675	0.882479
ENSDARG00000006290	ndufs5	0.330546	0.483209	0.733792	-0.23818	-0.107725	-0.390258	-0.00623337	-0.134771	0.758967	0.244206	0.00263328	0.693679	0.862878	0.203638	0.994116	0.740828
ENSDARG00000017617	alg6	0.000879107	0.131785	0.17119	-0.316103	-0.53592	-0.136963	-0.0485432	-0.136269	1	0.842907	0.591913	0.438369	0.0303797	0.749826	0.944229	0.715399
ENSDARG00000069559	muc13a	-0.360681	-0.0824	-0.2473	0.0355339	0.751774	0.663519	0.444708	-0.137782	0.533713	0.904631	0.316561	0.98471	1.87641e-06	0.000138573	0.0172314	0.639302
ENSDARG00000013730	slc4a4a	0.0338178	0.074182	-0.12973	-0.222867	-0.191112	-0.30794	-0.545122	-0.33498	0.968355	0.862814	0.478653	0.219211	0.269771	0.032882	8.57662e-07	0.0109201
ENSDARG00000019521	mpx	0.0748602	-0.169273	-0.38514	0.0962762	-0.329361	0.38363	-0.551668	-0.438378	0.954719	0.773773	0.097463	0.943637	0.278541	0.164212	0.0158734	0.0812087
ENSDARG00000026726	anxa1a	-0.176384	-0.50098	-0.307916	0.359026	0.165823	0.0281558	0.164582	-0.142461	0.869854	0.0356848	0.223079	0.188256	0.679458	0.952337	0.658587	0.656137
ENSDARG00000055897	zgc:154093	0.0479718	-0.141786	-0.465708	0.119398	-0.11349	0.645265	-0.228275	-0.142588	0.974225	0.852223	0.0755858	0.927305	0.863395	0.00896393	0.611349	0.730463
ENSDARG00000009482	slc38a8a	-0.239432	-0.425795	-1.55798	-0.813819	-0.681551	-0.240682	-0.250156	-0.144926	0.942205	0.80714	0.0168234	0.571589	0.574098	NA	0.88369	0.907327
ENSDARG00000092115	eif4a1a	0.0182162	-0.0439382	-0.109923	-0.229753	-0.501048	-0.128139	-0.324157	-0.145605	0.979898	0.925048	0.559597	0.174581	3.29617e-06	0.510593	0.00808238	0.394088
ENSDARG00000103025	hmgcs1	0.124062	-0.0697026	-0.364529	-0.513405	-0.700521	-0.118299	0.0114644	-0.14612	0.896428	0.915077	0.0588007	0.00629284	1.61176e-05	0.720749	0.987434	0.598037
ENSDARG00000044002	cyp2x7	-0.28389	-0.259849	-0.748564	-0.176412	-0.417897	0.189498	-0.368278	-0.147647	0.869625	0.786633	0.0310725	0.921005	0.436316	0.771975	0.51042	0.815767
ENSDARG00000027009	zgc:85777	-0.146129	0.0282364	0.130088	-0.0602698	-0.0766316	-0.506013	0.129286	-0.152068	0.887535	0.974028	0.68471	0.967259	0.888136	0.0198276	0.75109	0.615151
ENSDARG00000041602	mmadhca	-0.508655	-0.341747	-0.275688	-0.226315	-0.605112	-0.0907606	-0.551672	-0.456353	0.263914	0.391256	0.324594	0.679405	0.00762136	0.837541	0.0170469	0.0624912
ENSDARG00000055190	slc17a5	-0.13373	0.0572118	-0.0673975	-0.178399	-0.320147	-0.574955	-0.139009	-0.157249	0.868102	0.921002	0.812388	0.626679	0.0819277	0.000254542	0.637878	0.498103
ENSDARG00000006266	stat1a	-0.0239519	0.073797	-0.0174613	0.200533	0.581831	0.110438	0.207008	-0.15987	0.976567	0.866947	0.955279	0.345708	1.00673e-07	0.62955	0.215444	0.370714
ENSDARG00000056600	papss2b	-0.0515096	-0.100201	-0.163097	-0.271871	-0.473425	-0.113632	-0.566804	-0.449102	0.941393	0.755093	0.265928	0.0557422	1.18658e-05	0.569763	3.9119e-08	0.000106531
ENSDARG00000012499	per1b	-0.309058	-0.539197	-0.442758	0.149239	0.196831	0.348353	-0.109554	-0.164901	0.627276	0.00229527	0.0148702	0.824609	0.564586	0.150079	0.807073	0.577643
ENSDARG00000092870	NA	0.44635	0.432013	0.577586	0.259585	0.0336649	-0.0202812	0.191457	-0.165246	0.565375	0.269546	0.0191894	0.696501	0.971194	0.976113	0.713991	0.705989
ENSDARG00000099336	mvda	-0.0140704	0.0590582	-0.0452771	-0.549892	-0.714	-0.439379	0.21542	-0.165281	0.993139	0.957028	0.937757	0.138391	0.0150528	0.252035	0.686332	0.724346
ENSDARG00000019507	mcm5	0.110385	0.0644362	0.0910808	-0.297739	-0.583072	-0.165915	-0.0568647	-0.165876	0.879141	0.898017	0.697718	0.0921536	3.28461e-06	0.441307	0.879865	0.394617
ENSDARG00000100670	pcdh1g31	-0.0516971	-0.168397	-0.6215	-0.244622	0.251699	-0.199465	0.0493321	-0.166129	0.974328	0.823108	0.0125051	0.728419	0.578402	0.661408	0.952965	0.694255
ENSDARG00000044691	ppp1r3b	0.169412	-0.0791077	-0.613502	0.0340795	0.256515	0.0408167	-0.120336	-0.166426	0.879141	0.922942	0.0031886	0.987339	0.498827	0.940156	0.827893	0.654477
ENSDARG00000070360	inka1a	-0.234784	-0.1963	-0.523844	7.7945e-07	-0.447355	0.0256782	-0.184309	-0.169816	0.679252	0.543284	8.62917e-05	1	0.0152571	0.951449	0.523392	0.497801
ENSDARG00000076966	pagr1	0.73938	0.451325	0.601127	-0.0404961	-0.272718	-0.159803	-0.0535728	-0.175306	0.141618	0.388867	0.0455946	0.98471	0.459925	0.703244	0.941411	0.629343
ENSDARG00000042344	trmt6	-0.0784326	-0.192396	0.226183	-0.221313	-0.536068	-0.0600067	-0.365094	-0.1766	0.961179	0.801035	0.536745	0.68622	0.0214237	0.899873	0.18199	0.589858
ENSDARG00000033376	chchd4a	0.155926	0.338095	0.35909	-0.259532	-0.604457	-0.220887	-0.257864	-0.179083	0.907203	0.50318	0.242467	0.620367	0.012312	0.561245	0.482296	0.611341
ENSDARG00000027491	uros	0.0925033	0.0640147	0.132296	-0.0395412	0.528088	-0.210327	0.283091	-0.180919	0.929559	0.925278	0.643429	0.98471	0.0133705	0.569763	0.351697	0.586897
ENSDARG00000068910	nos1	-0.0134444	-1.02185	-0.253881	0.18776	-0.179195	0.0853157	-0.513415	-0.183597	0.993139	3.85942e-06	0.487565	0.835009	0.737708	0.870434	0.0648511	0.644752
ENSDARG00000044441	LOC108190403	-0.0284521	0.263141	-0.010935	0.231948	-0.540555	-0.202741	-0.571941	-0.326077	0.984745	0.662565	0.987459	0.727162	0.0612556	0.64678	0.0393455	0.318795
ENSDARG00000069116	timm10	0.138639	-0.153291	-0.111915	-0.391438	-0.526102	-0.0682765	-0.281125	-0.191299	0.924528	0.855418	0.813062	0.240532	0.0315165	0.890151	0.410069	0.582528
ENSDARG00000074443	gas7a	-0.138854	0.018705	-0.671456	-0.00399436	0.107255	0.0223521	-0.181774	-0.198195	0.928546	0.98632	0.0168131	0.998405	0.858102	0.9687	0.686332	0.570375
ENSDARG00000075564	NA	-0.0920631	0.0321043	0.213867	0.183473	0.114313	0.630414	-0.212876	-0.198495	0.942599	0.97327	0.488868	0.752012	0.821368	0.00171481	0.529022	0.506925
ENSDARG00000102798	mcm2	0.0555907	0.00125362	0.0801011	-0.151037	-0.54457	-0.135923	-0.0393366	-0.200166	0.958593	1	0.783488	0.738775	0.000292437	0.628037	0.937674	0.362461
ENSDARG00000032553	egln3	-0.238292	0.319892	0.663541	0.640572	0.444798	2.05405	0.594803	-0.200359	0.931036	0.831978	0.290614	0.500522	0.63804	3.06912e-06	0.423191	0.833874
ENSDARG00000076025	dgkzb	-0.407357	-0.691916	-0.327635	-0.153457	-0.0214646	-0.00560353	-0.261834	-0.202138	0.487774	0.000390119	0.191739	0.860352	0.979642	0.992112	0.435191	0.529258
ENSDARG00000010477	p2rx3a	-0.115186	-0.132563	-0.501907	-0.154309	-0.0904916	0.813063	-0.3608	-0.207836	0.941515	0.881159	0.097463	0.90812	0.912309	0.00213927	0.381649	0.629755
ENSDARG00000001882	kbtbd12	0.222509	-0.00313642	0.123264	0.232723	0.501274	-0.103602	0.190028	-0.213644	0.665738	0.996118	0.570044	0.266553	5.32353e-05	0.689856	0.337062	0.228362
ENSDARG00000027867	paplna	-0.113525	-0.303538	-0.155205	0.0964056	-0.62724	0.431248	-0.349937	-0.214335	0.918479	0.408203	0.604447	0.928354	0.00123744	0.0551029	0.151177	0.4417
ENSDARG00000012295	bcs1l	-0.0535978	0.134602	-0.0978336	-0.104177	-0.57539	-0.241309	-0.301788	-0.214446	0.962332	0.798791	0.753609	0.910498	0.00302646	0.399289	0.226652	0.404298
ENSDARG00000057598	s100b	-0.260198	-0.46991	-0.779684	0.473913	-0.0543303	0.74191	-0.566688	-0.21534	0.860834	0.370223	0.00528182	0.490843	0.967407	0.0815534	0.309717	0.740233
ENSDARG00000013266	colec11	-0.53583	-0.254769	-0.810906	0.012696	-0.136014	-0.0122163	-0.684875	-0.216322	0.589171	0.756275	0.00568752	0.997691	0.878328	0.98795	0.072211	0.675753
ENSDARG00000071212	p3h1	0.170064	0.166411	0.22144	-0.205199	-0.524904	-0.133321	-0.185032	-0.216504	0.766037	0.582599	0.181921	0.301416	3.15567e-06	0.508566	0.281077	0.154464
ENSDARG00000099420	nme2b.2	0.264857	0.307413	0.408056	0.000249535	0.0674341	-0.803922	0.142577	-0.223138	0.752411	0.421353	0.0684134	0.999832	0.910696	1.73522e-05	0.732866	0.432403
ENSDARG00000038123	myl9a	-0.376907	-0.0623044	-0.300657	-0.344214	-0.677253	-0.307604	-0.588477	0.0578678	0.745783	0.957772	0.464578	0.361221	0.00251472	0.347019	0.0112088	0.896587
ENSDARG00000117646	im:7148385	0.00541665	0.0165227	0.27685	-0.501981	-0.722074	0.455234	-0.37553	-0.230402	0.996185	0.980708	0.117119	0.000275447	3.01135e-09	0.00154657	0.00953133	0.198537
ENSDARG00000046072	snx16	0.506249	0.398826	0.600433	-0.0579774	0.0757594	-0.504458	-0.0347389	-0.231031	0.585345	0.485629	0.0468351	0.983368	0.931446	0.196357	0.973213	0.609611
ENSDARG00000102100	mrc1a	-0.187385	-0.222181	-0.193488	-0.327397	-0.740542	0.48648	-0.155473	-0.23127	0.703035	0.343638	0.241554	0.0262713	3.88833e-11	6.64688e-05	0.44313	0.13669
ENSDARG00000079376	zgc:174153	-0.212285	-1.03482	0.21162	-0.104019	0.534609	1.56044	0.0356019	-0.232286	0.941515	0.109105	0.813062	0.98471	0.563321	0.00249166	0.987243	0.815691
ENSDARG00000044562	cycsb	0.115783	0.00316689	0.194772	-0.501629	-0.163123	-0.226513	0.0243775	-0.232517	0.898803	0.996744	0.389642	0.00220165	0.579985	0.323204	0.965494	0.270274
ENSDARG00000045843	apex1	-0.0528339	-0.103439	-0.0932765	-0.384084	-0.570318	-0.0635333	-0.0690542	-0.233066	0.951821	0.796868	0.674067	0.00613381	1.07267e-06	0.814526	0.830254	0.150773
ENSDARG00000034705	pvalb7	-0.382546	-0.16743	0.211512	0.997544	0.325408	0.34641	0.60159	-0.23429	0.877367	0.926575	0.804212	0.0203709	0.698557	0.61524	0.250774	0.74042
ENSDARG00000004282	zgc:77375	-0.287509	-0.11997	-0.0392576	-0.542362	-0.77285	0.0079927	-0.105674	-0.237141	0.759091	0.873465	0.935898	0.0462975	0.000547819	0.98937	0.85502	0.475235
ENSDARG00000089441	si:ch211-105c13.3	-0.0937712	-0.539317	-0.564209	-0.171506	-0.206852	0.0450533	0.330571	-0.237243	0.929559	0.00310203	0.000640174	0.730227	0.48125	0.91098	0.114484	0.320657
ENSDARG00000039041	sfrp5	-0.103499	-0.153601	-0.125017	-0.0339607	-0.672182	-0.19955	-0.178453	-0.238246	0.924484	0.774374	0.678009	0.98471	0.00016855	0.508818	0.592245	0.344522
ENSDARG00000025902	plekhg5a	0.00826624	0.0792721	-0.376495	-0.067802	-0.315415	-0.0730707	-0.591731	-0.425837	0.993648	0.889855	0.0324397	0.952806	0.12886	0.831713	0.000205896	0.0178349
ENSDARG00000113364	NA	0.276753	0.26849	0.231993	0.0773319	-0.0573448	-0.529594	-0.00576068	-0.241207	0.7178	0.521582	0.39226	0.959476	0.927839	0.0251776	0.994116	0.401374
ENSDARG00000070522	cacna1ia	-0.491038	0.106667	0.281823	-0.0303318	0.870145	-0.0545903	0.267411	-0.241287	0.868102	0.961809	0.761184	0.992714	0.0203028	NA	0.726501	0.705874
ENSDARG00000036700	si:ch211-114n24.6	0.415149	-0.00689417	0.0337189	-0.310757	-0.544192	-0.0796008	-0.249906	-0.241691	0.627276	0.994823	0.952353	0.495673	0.0305327	0.873141	0.518892	0.48313
ENSDARG00000075768	sdhb	0.174611	0.0992162	0.334485	-0.116821	-0.159043	-0.508597	-0.0285663	-0.247976	0.812952	0.850331	0.0558208	0.836432	0.564793	0.00101029	0.957037	0.194875
ENSDARG00000056627	cxcl14	-0.0332005	-0.504247	-0.340008	0.114004	0.0547681	-0.0619433	0.107266	-0.248727	0.972573	0.000118704	0.0203791	0.823243	0.897597	0.836345	0.719112	0.160445
ENSDARG00000039406	prom2	-0.172235	-0.237944	-0.225616	-0.370827	-0.570286	0.0381199	-0.329788	-0.249668	0.885375	0.676047	0.497349	0.365506	0.0330643	0.947942	0.346206	0.472251
ENSDARG00000068888	klhl41a	0.0492338	0.158146	0.02495	0.0626046	-0.0333871	0.684498	-0.111384	-0.250703	0.971562	0.786258	0.95848	0.971853	0.966022	0.0013797	0.841903	0.423344
ENSDARG00000070584	clic5b	0.114912	0.00035867	-0.187666	-0.243335	-0.0907687	-0.0629298	-0.594409	-0.30279	0.927115	1	0.563249	0.664722	0.887992	0.901361	0.0126307	0.314183
ENSDARG00000086411	srsf10b	0.286038	-0.015282	0.127384	-0.0929689	-0.297791	-0.634834	-0.159062	-0.251924	0.811072	0.990123	0.791114	0.957107	0.423859	0.0174583	0.759171	0.464363
ENSDARG00000079233	e2f2	-0.0528242	-0.141417	-0.0928213	-0.344765	-0.59514	0.139283	-0.170558	-0.253584	0.96722	0.812128	0.792598	0.302258	0.00602731	0.718855	0.679308	0.376668
ENSDARG00000076765	ddhd2	0.223006	0.416116	0.0833301	-0.491752	-0.478068	-0.445431	-0.601288	-0.366943	0.847844	0.283133	0.856246	0.128088	0.1045	0.164724	0.0217061	0.229611
ENSDARG00000070651	prkcdb	0.0160947	0.0835668	-0.104405	-0.249436	-0.556869	0.267986	-0.602002	-0.163905	0.983534	0.840488	0.609472	0.18668	4.15823e-06	0.0996491	3.28579e-07	0.372434
ENSDARG00000094460	NA	-0.137951	0.324311	0.255324	0.515228	0.619429	0.0407086	0.129074	-0.258713	0.879141	0.245414	0.24889	0.00515831	0.000145579	0.924128	0.736795	0.278344
ENSDARG00000099839	LOC566646	0.0420495	0.12267	1.10628	-0.412172	-0.42026	-0.246413	-0.0411224	-0.259334	0.987569	0.949682	0.0179928	0.718509	0.588277	NA	0.978413	0.709599
ENSDARG00000097262	NA	-0.206364	-0.219707	-0.668242	0.0694202	0.361845	-0.0914666	-0.177515	-0.260699	0.882701	0.781752	0.0176579	0.978161	0.423212	0.891751	0.799599	0.570985
ENSDARG00000056021	sostdc1b	-0.551019	-1.11881	-0.704681	-0.318379	-0.747613	-0.287105	-0.350247	-0.264111	0.75254	0.031832	0.177803	0.878113	0.301148	NA	0.729699	0.747012
ENSDARG00000101816	col5a3b	0.408524	0.419625	0.532432	-0.33861	-0.173858	-0.286392	0.0156443	-0.269751	0.376908	0.0824409	0.00276825	0.190842	0.620471	0.252408	0.98208	0.257058
ENSDARG00000042350	syt1b	0.548144	0.910566	1.55809	-0.157036	0.0133111	0.0674402	-0.0900876	-0.271109	0.876814	0.52748	0.025522	0.981141	0.995774	NA	0.972961	0.848499
ENSDARG00000092947	cyt1	-0.109997	-0.419107	-0.0324609	0.020356	-0.297749	-0.00621884	-0.606296	-0.487082	0.893285	0.00654281	0.920318	0.988308	0.0811515	0.987053	2.36773e-06	0.000966791
ENSDARG00000040255	ephx2	0.0854665	-0.0196771	-0.29073	0.330139	-0.173269	0.597562	-0.261943	-0.27348	0.958085	0.985689	0.392624	0.455711	0.753538	0.0240072	0.529248	0.428467
ENSDARG00000103038	pik3r3a	-0.405268	-0.337162	-0.809117	-0.409629	-0.642146	0.0136065	-0.608569	-0.141069	0.493669	0.357767	2.0631e-06	0.1575	0.00213411	0.980023	0.00386908	0.692051
ENSDARG00000092225	mhc1haa	-0.400276	-0.773712	-0.240447	0.346948	0.404552	-0.136091	0.110278	-0.274791	0.637986	0.000862291	0.477526	0.498228	0.259908	0.806978	0.877211	0.489256
ENSDARG00000057683	mcm6	0.0139411	-0.0707561	-0.0704393	-0.258424	-0.547524	-0.0872568	-0.0955658	-0.275163	0.984745	0.868238	0.751154	0.115992	1.00351e-06	0.709228	0.712721	0.0536702
ENSDARG00000010962	fkbp7	0.38761	0.0959245	0.108468	-0.21654	-0.573406	-0.136628	-0.214504	-0.275564	0.435346	0.885526	0.745129	0.568975	0.000801451	0.667436	0.434337	0.216308
ENSDARG00000061405	eva1a	0.00435537	-0.0461898	-0.528651	-0.171875	-0.189138	-0.00112287	-0.285177	-0.277552	0.997336	0.959099	0.0196007	0.854725	0.710853	0.997573	0.444981	0.398164
ENSDARG00000023157	cbln10	-0.628653	-0.528351	-0.694842	0.24755	0.0177535	0.307262	-0.611124	-0.257572	0.21368	0.12192	0.0034315	0.702044	0.985332	0.400507	0.0217061	0.474281
ENSDARG00000074033	adamtsl2	-0.457824	-0.130961	-0.820442	0.0393474	-0.296469	-0.0523975	-0.531638	-0.279777	0.644035	0.889855	0.00163598	0.989644	0.637325	0.945682	0.215001	0.560252
ENSDARG00000012729	hcls1	-0.247667	-0.294696	-0.148444	-0.243496	-0.520273	0.163926	-0.237392	-0.280534	0.684678	0.269546	0.537759	0.295996	0.000172622	0.478321	0.216933	0.107901
ENSDARG00000101385	f8	-0.186854	-0.133629	-0.104671	0.113144	-0.723531	0.434765	-0.61283	-0.495591	0.893285	0.878953	0.831178	0.943391	0.00693733	0.182123	0.029222	0.100566
ENSDARG00000018944	hoga1	-0.0675018	-0.134142	-0.0911841	-0.155076	-0.137834	-0.307298	-0.618961	-0.431833	0.958593	0.8256	0.801958	0.856905	0.789824	0.331155	0.00572753	0.08354
ENSDARG00000097285	LOC100004744	-0.23418	-0.142294	-0.275579	-0.155847	-0.867102	-0.457286	-0.485137	-0.290947	0.758967	0.796938	0.236239	0.878169	0.00044097	0.150096	0.0903806	0.359916
ENSDARG00000117342	LOC101883869	-0.219301	-0.431271	-0.632351	-0.0127698	0.0188065	-0.146854	-0.169072	-0.291665	0.873171	0.375039	0.0210715	0.997691	0.989048	0.813096	0.813831	0.51132
ENSDARG00000099538	NA	0.231834	-1.0831	-0.125111	0.531798	-0.118549	-0.00218136	-0.443429	-0.293764	0.912394	0.0066411	0.866046	0.65035	0.943131	0.997841	0.670101	0.743159
ENSDARG00000036773	s100s	-0.379838	-0.0713352	-0.0341915	-0.0410466	-0.234526	-0.699611	-0.483024	-0.294111	0.699096	0.944186	0.95427	0.985208	0.620471	0.0122269	0.100959	0.383194
ENSDARG00000092467	NA	0.0269647	-0.106988	-0.150273	-0.404626	-0.503192	0.00301117	-0.259173	-0.300951	0.980946	0.865153	0.613208	0.0818881	0.00766216	0.994499	0.328623	0.201016
ENSDARG00000007207	cnpy2	-0.311002	-0.374019	0.0743812	-0.191577	-0.539856	-0.122987	-0.369152	-0.301252	0.703035	0.317162	0.859569	0.773532	0.0200891	0.774791	0.180745	0.291503
ENSDARG00000092567	si:dkey-61l1.4	0.0366721	-0.0711241	-0.278495	-0.234049	-0.866426	0.466277	-0.620513	-0.360579	0.979801	0.938846	0.382931	0.704753	0.000104357	0.0899258	0.0102214	0.216882
ENSDARG00000015445	lim2.4	-0.198016	-0.192617	-0.243108	-0.255135	0.00593521	-0.0328347	-0.629611	-0.490251	0.801799	0.637392	0.27347	0.383665	0.994053	0.934971	4.38134e-05	0.0053668
ENSDARG00000060319	scn4bb	-0.219357	-0.0672805	-0.161308	0.00156902	-0.945363	-0.316711	-0.232082	-0.302822	0.900726	0.960578	0.783576	0.999408	0.00655405	0.561694	0.732869	0.527805
ENSDARG00000027529	hmox1a	0.470193	0.180413	0.317539	0.568661	0.013811	0.104378	0.0254924	-0.30369	0.549369	0.815012	0.345989	0.0441519	0.990456	0.835075	0.978075	0.369633
ENSDARG00000060797	pfkmb	-0.0558119	-0.00614906	0.0778099	-0.109012	-0.617549	0.235374	0.0550637	-0.303848	0.95645	0.993212	0.780705	0.863678	1.11063e-05	0.267357	0.89796	0.0933248
ENSDARG00000053345	si:ch73-211l2.1	-0.105998	-0.243364	0.116933	-0.0945906	0.715572	-0.06577	-0.0728441	-0.303877	0.952787	0.759295	0.822391	0.966496	0.0127735	0.922489	0.935651	0.470098
ENSDARG00000070991	mlpha	-0.0488485	0.0929928	0.103703	0.372862	0.357731	-0.69407	0.143005	-0.308078	0.973162	0.908045	0.795523	0.234776	0.197945	0.0042167	0.763687	0.282062
ENSDARG00000061303	oca2	-0.00310685	-0.260636	-0.421632	0.100102	-0.840296	-0.0136577	-0.266197	-0.30977	0.99759	0.507513	0.0366453	0.920164	1.92396e-06	0.978024	0.333623	0.19342
ENSDARG00000053483	zgc:113054	0.00835342	0.0433193	-0.104054	-0.546818	-0.56355	-0.136474	-0.643887	-0.190249	0.994435	0.95693	0.760452	0.0135853	0.00632069	0.715786	0.00100444	0.52179
ENSDARG00000005485	ucmab	0.0954029	-0.279389	-0.139727	-0.0699587	-0.00660817	-0.627615	-0.0488192	-0.315205	0.929958	0.463863	0.65073	0.961742	0.994053	0.0013227	0.93316	0.179612
ENSDARG00000037116	cxcl12a	-0.0976859	-0.188816	-0.653607	0.0450508	-0.461326	0.162053	-0.213456	-0.315695	0.929993	0.714933	0.000153292	0.979013	0.0313588	0.641703	0.514489	0.204496
ENSDARG00000075521	cpz	-0.065825	-0.052907	0.0114076	-0.321738	-0.595211	0.305401	-0.224827	-0.318558	0.958593	0.945642	0.982592	0.254757	0.00127727	0.212944	0.442456	0.161259
ENSDARG00000020982	prickle2a	0.0404527	0.0249906	-0.165494	-0.21371	0.224301	-0.576851	-0.13441	-0.321861	0.972573	0.974348	0.5381	0.685951	0.510005	0.0144875	0.768264	0.208541
ENSDARG00000116617	spaca4l	-0.0439066	-0.506103	-0.199017	0.0100443	-0.053407	-0.137567	0.233028	-0.322736	0.959653	1.3992e-05	0.237062	0.993489	0.889766	0.531394	0.158423	0.0289948
ENSDARG00000062618	kcnj12b	-0.119996	0.0302378	-0.258475	-0.180511	-0.187977	0.191514	-0.661286	-0.364431	0.941515	0.980708	0.538005	0.884845	0.770997	0.704351	0.0351767	0.329983
ENSDARG00000030621	th	-0.19331	-0.266319	-0.100421	-0.221654	-0.0492744	0.438595	-0.669114	-0.142178	0.873171	0.632807	0.819479	0.785367	0.954453	0.164266	0.0218426	0.745301
ENSDARG00000096905	otos2	0.0265047	-0.300964	-0.321083	0.0561292	-0.0937579	-0.44297	-0.676267	0.193719	0.981543	0.421353	0.178721	0.97189	0.85962	0.0581326	0.000247995	0.509068
ENSDARG00000090861	LOC566378	0.0969509	-0.0413621	-0.0955954	-0.335084	-0.875808	-0.213608	-0.678428	-0.314886	0.952787	0.971932	0.849939	0.62608	0.00634921	0.69329	0.0470454	0.445032
ENSDARG00000052497	slc23a4	0.248025	-0.213395	-0.351757	-0.217234	-0.393373	-0.537537	0.166548	-0.329933	0.807398	0.736819	0.226453	0.722304	0.165995	0.0405463	0.706345	0.240984
ENSDARG00000105154	creg1	0.154332	0.254494	0.543185	0.0950426	0.733459	-0.269437	0.422491	-0.33081	0.924528	0.731658	0.0713388	0.966496	0.0111678	0.595961	0.275799	0.422434
ENSDARG00000112034	NA	-0.312701	-0.717271	-0.969354	0.0474873	0.130651	-0.113017	-0.195926	-0.333296	0.860834	0.154948	0.00458093	0.989644	0.90709	0.894388	0.832993	0.566971
ENSDARG00000045131	id4	-0.29671	-0.386409	-0.669834	0.0385777	0.00463473	-0.436981	-0.245205	-0.334761	0.837123	0.53175	0.0322803	0.989236	0.996229	0.295992	0.669624	0.426382
ENSDARG00000034207	gjc4a.1	0.200508	0.0652543	0.0334029	-0.490016	-0.877036	-0.207343	-0.67857	0.10687	0.877704	0.950565	0.95727	0.175706	0.000837206	0.652023	0.0139256	0.817769
ENSDARG00000092362	hsp70.1	0.718431	0.215488	-0.192146	0.800041	-0.0163908	1.83284	0.0297012	-0.336876	0.847287	0.942798	0.903881	0.658747	0.995368	0.023513	0.991636	0.816171
ENSDARG00000029071	creld2	-0.0668055	0.0317401	0.239662	-0.385404	-0.636605	0.0471003	-0.134484	-0.339887	0.95873	0.972128	0.379254	0.109379	0.000358713	0.91098	0.728408	0.124758
ENSDARG00000051874	stra6	-0.214049	-0.310356	-0.545	-0.217822	-0.519977	-0.00787587	-0.201486	-0.340696	0.779382	0.289234	0.000596898	0.566047	0.00337083	0.986491	0.481744	0.1013
ENSDARG00000067995	myhz1.2	0.0992301	-0.014754	-0.00342115	-0.128561	-0.17655	-0.594879	-0.132785	-0.342622	0.83522	0.972895	0.989883	0.49286	0.135809	4.72812e-13	0.33302	0.000320096
ENSDARG00000079634	NA	0.000206063	-0.0372033	0.00424303	0.320622	0.665435	0.395492	0.369443	-0.342709	1	0.97628	0.996321	0.47519	0.00400786	0.208306	0.232504	0.274744
ENSDARG00000105630	alpk3b	-0.0547211	-0.44233	-0.2059	0.525832	1.25169	0.658393	0.562886	-0.344038	0.980946	0.658012	0.772852	0.251053	1.77746e-06	0.0722414	0.124276	0.452877
ENSDARG00000102257	soul3	0.365996	0.565317	0.474743	0.111616	0.0205881	-0.207901	-0.126413	-0.344059	0.60545	0.0119141	0.0307545	0.907755	0.97816	0.513736	0.773295	0.148631
ENSDARG00000078814	si:dkey-34m19.3	0.267041	0.0927197	0.574377	-0.0193687	-0.145887	-0.0611428	-0.0562434	-0.344233	0.83322	0.92916	0.0439997	0.992455	0.76358	0.897281	0.929178	0.192342
ENSDARG00000037000	fkbp11	-0.224438	-0.0929211	-0.0204613	-0.46487	-0.869521	-0.265465	-0.467251	-0.345134	0.873171	0.928912	0.976896	0.157977	0.000182922	0.486283	0.100537	0.262019
ENSDARG00000043719	c3a.6	-0.0841109	-0.0545111	-0.199841	0.0560963	-0.814259	0.209692	-0.684947	-0.444229	0.958935	0.958468	0.617559	0.979533	0.000638063	0.62955	0.0061009	0.142585
ENSDARG00000117659	NA	1.81082	-0.156025	-0.682764	-0.232022	-0.0921279	-0.74828	-0.42856	-0.352898	0.00308293	0.938765	0.319357	0.927305	0.952404	0.238152	0.610706	0.637417
ENSDARG00000044492	ublcp1	-0.35133	-0.477411	-0.661806	-0.434543	-0.357906	-0.212742	-0.048017	-0.355264	0.789227	0.388867	0.0373286	0.388941	0.434232	0.687762	0.962151	0.368949
ENSDARG00000005372	camk4	-0.173173	-0.477571	-0.689233	0.33316	0.217317	-0.0801698	0.129959	-0.35842	0.902758	0.290767	0.0108985	0.6511	0.753538	0.913105	0.875721	0.424846
ENSDARG00000088247	si:ch1073-303k11.2	-0.384979	-0.420403	-0.695619	0.12479	-0.114478	-0.110648	-0.389368	-0.359616	0.658353	0.303416	0.0021538	0.927305	0.868131	0.831755	0.261956	0.275109
ENSDARG00000055278	cfb	-0.220307	-0.0936607	-0.548398	0.26571	-0.712927	0.658807	-0.69139	-0.491562	0.895963	0.938362	0.125481	0.770942	0.0253466	0.0581245	0.0308682	0.188234
ENSDARG00000115956	NA	0.258066	0.348938	0.273366	-0.543824	-0.238678	-0.40679	0.097755	-0.360718	0.677262	0.118843	0.170574	0.000622043	0.29431	0.0243514	0.791857	0.0474406
ENSDARG00000010487	sae1	-0.052068	-0.203951	-0.072307	-0.308613	-0.541009	-0.250185	-0.314273	-0.361271	0.958593	0.52748	0.796347	0.149782	0.000319652	0.252408	0.088445	0.0396268
ENSDARG00000013721	g6pc1a.2	-0.718712	-0.677343	-0.217628	0.169098	-0.425598	0.0902904	-0.243157	-0.36295	0.0562498	0.00410599	0.533356	0.856902	0.143776	0.852269	0.541599	0.223733
ENSDARG00000101924	NA	-1.15653	-0.967594	-1.28649	-0.238773	-0.399753	-0.193907	-0.43248	-0.363578	0.47333	0.33293	0.0374852	0.963476	0.811651	NA	0.775032	0.751421
ENSDARG00000020028	cps1	-0.311493	-0.233311	-0.346966	-0.268741	-0.197005	0.21755	-0.691891	-0.287179	0.606662	0.528559	0.077785	0.44422	0.570818	0.457071	0.000122277	0.234324
ENSDARG00000021004	c5	-0.209434	-0.171402	-0.139981	0.0276392	-0.548289	0.119053	-0.42442	-0.365059	0.665738	0.52912	0.448732	0.982397	3.06952e-06	0.596047	0.000639801	0.00826464
ENSDARG00000117781	NA	0.252088	0.50789	1.18499	-0.205421	0.273168	0.602198	0.0941562	-0.365768	0.929559	0.677945	0.0137703	0.957352	0.833255	NA	0.958128	0.675747
ENSDARG00000057665	sprn2	-0.245583	-0.334031	-0.562296	-0.055975	0.24865	-0.0347167	-0.69904	-0.155828	0.885203	0.689321	0.16142	0.98471	0.672053	0.962202	0.0331512	0.761099
ENSDARG00000018750	npr1b	-0.354573	-0.106726	-0.530813	0.114018	-0.27634	0.111203	-0.293583	-0.368584	0.702041	0.904631	0.048624	0.943391	0.563321	0.832635	0.497114	0.276403
ENSDARG00000078717	itga8	0.0232556	0.0202291	-0.134023	-0.294626	-0.560822	0.00216393	-0.0962297	-0.370291	0.977185	0.972235	0.481104	0.0868537	1.09335e-05	0.994499	0.739297	0.00956306
ENSDARG00000070337	hoxc1a	-0.302637	-0.0858755	-0.228237	0.484927	0.056894	0.577884	-0.0620293	-0.371718	0.690873	0.905297	0.398717	0.0303317	0.92528	0.00496394	0.912747	0.118072
ENSDARG00000055100	cxcl12b	-0.401133	-0.186801	-0.601042	-0.1648	-0.883022	0.258176	-0.445777	-0.376243	0.252085	0.618858	1.75445e-05	0.736307	6.75844e-09	0.278363	0.0131361	0.0542134
ENSDARG00000057738	hells	0.0989651	0.0686949	0.0507571	-0.415704	-0.64433	-0.186763	-0.120722	-0.38052	0.892919	0.881127	0.845647	0.00405818	1.65282e-07	0.359942	0.644464	0.0086644
ENSDARG00000091503	fads6	-0.217911	-0.0407934	-0.132928	-0.403617	-0.637616	-0.642514	-0.126636	-0.384834	0.869854	0.970919	0.766857	0.407117	0.0425843	0.0563114	0.852939	0.273783
ENSDARG00000044532	nr4a2b	-0.0958671	-0.13222	-0.00451154	-0.19153	0.0385386	-0.536539	-0.231068	-0.388416	0.933989	0.838838	0.994226	0.737213	0.954453	0.0201088	0.48023	0.102327
ENSDARG00000002037	pfkfb2b	-0.201925	0.13385	-0.108862	-0.288465	-0.0858608	-0.139091	-0.705023	-0.535122	0.872137	0.865659	0.804406	0.632269	0.910696	0.785613	0.010267	0.0690385
ENSDARG00000101176	ugt1b7	-0.0734646	-0.376718	-0.79202	-0.0181819	0.340508	0.203947	-0.250854	-0.388876	0.9627	0.426671	0.000486022	0.996864	0.536116	0.737561	0.717579	0.398523
ENSDARG00000009001	pdia6	0.137476	0.224436	0.325832	-0.312257	-0.512594	-0.0573741	-0.278894	-0.388944	0.885375	0.567744	0.121477	0.225049	0.00310886	0.881653	0.225612	0.0502882
ENSDARG00000041110	dnajc3a	-0.0444417	-0.342502	0.132111	-0.485176	-0.753813	-0.248143	-0.425709	-0.392099	0.974492	0.419538	0.713287	0.0106102	2.82577e-06	0.324242	0.0220134	0.0420042
ENSDARG00000024204	mcm3	0.199493	0.203158	0.140873	-0.275877	-0.552678	-0.134138	-0.0789486	-0.393298	0.689737	0.412929	0.444113	0.120484	6.97051e-06	0.552671	0.802773	0.00511058
ENSDARG00000034907	paqr7b	-0.120354	0.105253	-0.0635388	-0.356567	-0.279411	0.0319293	-0.71203	-0.251023	0.949369	0.927012	0.923019	0.58819	0.627627	0.965094	0.0292142	0.586827
ENSDARG00000070826	bpgm	-0.124441	-0.158722	-0.578153	-0.0302332	-0.11341	-0.0752864	-0.184229	-0.394654	0.929958	0.843179	0.0297449	0.989864	0.86123	0.887908	0.708682	0.190128
ENSDARG00000062487	si:dkey-6n6.1	0.266057	0.176775	-0.0211658	-0.159812	-0.103213	-0.307548	-0.717075	0.263282	0.861258	0.856159	0.978701	0.919594	0.909196	0.541789	0.0307011	0.564638
ENSDARG00000111837	trhde.2	-0.320032	-0.479541	-0.855295	-0.133897	0.13628	-0.645035	-0.098001	-0.39515	0.870451	0.556322	0.0384589	0.966606	0.911057	NA	0.941411	0.526396
ENSDARG00000016337	lctlb	-0.0231759	-0.106425	-0.314789	-0.00442329	0.0995954	0.140014	-0.717107	-0.421776	0.98401	0.868818	0.184767	0.998372	0.846693	0.697268	8.91732e-05	0.0600827
ENSDARG00000076500	chgb	-0.0566339	0.102547	-0.233906	0.140909	0.212746	0.813168	-0.258854	-0.398556	0.972573	0.912975	0.545843	0.89119	0.6164	0.00011365	0.482296	0.146573
ENSDARG00000074908	col6a1	-0.0580729	-0.125433	-0.117929	-0.245923	-0.504786	-0.0384775	-0.191966	-0.404319	0.910299	0.517507	0.340221	0.0135958	5.53831e-11	0.83747	0.062916	3.17325e-06
ENSDARG00000037961	rcn3	-0.0250103	0.150799	0.0567693	-0.219687	-0.659906	-0.0461739	-0.427642	-0.405987	0.979579	0.709412	0.849711	0.370885	1.42078e-07	0.884247	0.00218006	0.0071404
ENSDARG00000078468	fap	0.103635	-0.10048	-0.138239	-0.295523	-0.514945	-0.128836	-0.14067	-0.406116	0.879141	0.802722	0.466137	0.0798304	4.25688e-05	0.573535	0.541867	0.00342189
ENSDARG00000057468	kcnc2	0.264147	-0.183196	-0.0387229	-0.281228	-0.0642065	-0.239192	-0.720274	-0.345147	0.867413	0.862923	0.95873	0.765625	0.950746	0.6759	0.0483689	0.432693
ENSDARG00000078060	syt7b	-0.627637	-0.366723	-0.589994	-0.0801902	0.0378705	-0.0600123	-0.469476	-0.407143	0.289741	0.51942	0.0460314	0.967738	0.966355	0.920746	0.14969	0.213008
ENSDARG00000101510	cetn2	-0.404283	-0.330993	-0.552672	-0.30907	-0.109752	-0.229103	-0.293729	-0.40754	0.673878	0.544863	0.0485564	0.58819	0.879564	0.609873	0.482482	0.211251
ENSDARG00000046012	slc47a1	-0.101412	-0.248992	-0.518621	0.318213	-0.169994	0.265334	-0.721678	0.115696	0.942599	0.674799	0.0448462	0.621607	0.815357	0.576588	0.0284752	0.828123
ENSDARG00000042861	ltk	-0.182992	-0.203249	-0.426962	-0.16242	-0.581573	-0.0238317	-0.297703	-0.416846	0.879141	0.759276	0.120821	0.867524	0.0266747	0.968606	0.415737	0.146468
ENSDARG00000101716	bace1	0.468018	0.300065	0.565087	-0.148489	-0.256183	-0.448502	-0.53964	-0.419375	0.585345	0.631248	0.0460314	0.914592	0.630481	0.248159	0.107221	0.223733
ENSDARG00000088140	hsd17b7	-0.084638	-0.152932	-0.356283	-0.919364	-0.441062	-0.119996	-0.109104	-0.420746	0.942599	0.798986	0.130332	0.000136476	0.139891	0.801717	0.852939	0.133679
ENSDARG00000058082	birc7	0.286098	0.337263	0.321258	-0.51662	-0.00424823	-0.355865	-0.726755	-0.328599	0.861258	0.668831	0.485056	0.209641	0.99627	0.409715	0.015825	0.408061
ENSDARG00000112959	wu:fb80c09	-0.124761	-0.216349	-0.0311053	-0.461622	-0.531161	0.211449	-0.374108	-0.422483	0.877614	0.49353	0.927859	0.00377073	0.000208214	0.336738	0.0202048	0.00928075
ENSDARG00000040466	vil1	0.0100651	0.290553	-0.270249	-0.425628	-1.56157	-0.441975	-0.747112	-0.406979	0.9959	0.676047	0.524145	0.421582	9.62831e-08	0.293498	0.0194781	0.285429
ENSDARG00000093117	NA	-0.482405	-0.356742	-1.21862	-0.16399	-0.349658	-0.563037	-0.420983	-0.427844	0.834882	0.80821	0.0200715	0.960908	0.712542	NA	0.595635	0.514335
ENSDARG00000063177	manf	0.070297	0.0820125	0.0801421	-0.431092	-0.668156	-0.268357	-0.378758	-0.429303	0.954417	0.905374	0.822269	0.0677395	0.000273502	0.337045	0.0938967	0.0474406
ENSDARG00000028098	fut9d	0.304967	0.231478	-0.260883	-0.174971	0.472931	0.345948	-0.757498	0.0363856	0.702621	0.637392	0.354417	0.79661	0.0358214	0.209521	7.28044e-05	0.936191
ENSDARG00000036987	has2	-0.0522591	-0.11711	-0.604804	0.13196	-0.607205	-0.129142	-0.313283	-0.432113	0.974554	0.904911	0.0384589	0.936919	0.082647	0.825912	0.516536	0.238907
ENSDARG00000013670	hyou1	0.0378135	0.168011	0.213608	-0.386506	-0.731538	-0.188869	-0.498857	-0.433766	0.966545	0.571249	0.200953	0.00516931	5.13247e-11	0.314163	2.68673e-05	0.00106418
ENSDARG00000036139	lctla	-0.00636323	-0.179006	-0.315321	0.205866	0.101695	-0.0893478	-0.777909	-0.273992	0.995679	0.671058	0.110511	0.571542	0.807294	0.794282	1.41523e-07	0.196873
ENSDARG00000070352	hoxc12a	-0.0839199	0.0695506	0.00700245	-0.572515	-0.0419446	-0.502484	0.106406	-0.437725	0.952335	0.936427	0.991164	0.0303317	0.955332	0.073425	0.849063	0.0993752
ENSDARG00000029841	tmprss9	-0.563229	-0.380024	0.0533215	0.216239	-0.107583	0.439249	-0.780937	-0.302126	0.151441	0.251041	0.901318	0.689858	0.847216	0.0809692	9.87757e-05	0.274892
ENSDARG00000056750	NA	-0.234528	-0.169221	-0.601368	0.532881	0.377153	0.182535	-0.79736	0.434765	0.869854	0.848125	0.0431069	0.139775	0.34742	0.727446	0.00736224	0.192435
ENSDARG00000044365	angptl3	0.074568	0.107521	-0.243044	-0.35053	-0.530966	-0.192684	-0.173385	-0.4387	0.963215	0.9056	0.511856	0.373719	0.0377292	0.6376	0.713517	0.106777
ENSDARG00000019063	fat1b	-0.241942	0.0880984	-0.369036	-0.627943	-0.141209	-0.278459	-0.428576	-0.439536	0.859596	0.928975	0.26511	0.0305676	0.825533	0.486256	0.180014	0.15243
ENSDARG00000074760	ttc7a	-0.619082	-1.14715	-0.352879	-0.459276	-0.58883	-0.202527	-0.569491	-0.442649	0.703035	0.0321491	0.589881	0.616172	0.315128	NA	0.321256	0.421027
ENSDARG00000015088	dnajb11	-0.116937	0.0400575	-0.00269187	-0.415627	-0.666781	-0.176302	-0.352344	-0.443894	0.874267	0.943875	0.995031	0.00406839	3.39358e-08	0.396927	0.0141394	0.00157868
ENSDARG00000054609	slco2b1	-0.242105	-0.154533	-0.590332	-0.14683	-1.14585	0.717192	-0.818377	-0.393646	0.875935	0.878754	0.0818113	0.933467	0.00015696	0.0309896	0.0115023	0.338464
ENSDARG00000100021	plaat1	0.187673	-0.185421	-0.444295	-0.0228924	0.242955	-0.56831	-0.823965	-0.58467	0.918479	0.867768	0.314185	0.993827	0.7121	0.193141	0.0196733	0.12719
ENSDARG00000052207	c3a.3	-0.483347	-0.0368159	-0.497303	0.194518	-1.53502	0.24333	-0.680242	-0.44734	0.838094	0.986	0.470419	0.952118	0.000613458	0.796785	0.296917	0.53219
ENSDARG00000016528	wdcp	-0.0251738	-0.0575809	-0.537549	-0.477563	-0.225065	-0.246391	-0.0989416	-0.44813	0.984745	0.951236	0.0346599	0.319393	0.720482	0.633275	0.902985	0.217435
ENSDARG00000007264	NA	0.28698	0.0832335	0.222706	-0.102666	-0.0277612	-0.583464	-0.300348	-0.448481	0.657144	0.894578	0.344796	0.898505	0.961237	0.00102146	0.159948	0.0145549
ENSDARG00000004447	aplnr2	-0.425013	-0.348343	-0.77092	0.192556	-0.638792	0.204857	-0.828873	-0.328408	0.721337	0.634495	0.0176579	0.905717	0.168241	0.752595	0.0423157	0.521774
ENSDARG00000112674	NA	-0.0184007	0.0119877	0.426179	0.00681932	-0.500741	0.0406212	0.0575581	-0.449363	0.987372	0.990123	0.0551775	0.997952	0.0120125	0.927253	0.915404	0.0322037
ENSDARG00000035719	arl5c	-0.32103	-0.530326	-0.332951	-0.251658	-0.358582	-0.0640639	-0.277349	-0.454875	0.687154	0.036192	0.200095	0.602183	0.212584	0.893939	0.392115	0.0620218
ENSDARG00000043079	mmp23ba	0.48346	-0.06666	0.118649	-0.373567	-0.577053	-0.623168	-0.830763	-0.760085	0.639647	0.956977	0.833581	0.649458	0.211916	0.179368	0.0323678	0.0516193
ENSDARG00000075189	cntnap5b	-0.394218	-0.325737	-0.540948	0.0443892	0.188109	-0.231768	-0.113553	-0.456429	0.330316	0.247732	0.000873855	0.974189	0.510655	0.359822	0.760674	0.0117937
ENSDARG00000076126	actc1c	1.1182	1.269	1.52987	-0.058356	-0.528076	-0.245305	0.440673	-0.45649	0.674475	0.271659	0.0467916	0.992714	0.730868	0.870434	0.780729	0.706718
ENSDARG00000012066	dcn	0.14683	0.007735	-0.0118585	-0.300513	-0.51587	-0.0332883	-0.272936	-0.457761	0.899471	0.993212	0.983688	0.432862	0.020331	0.947998	0.382703	0.0557997
ENSDARG00000055965	klc3	0.377313	0.629376	1.08704	-0.697717	0.0616761	-0.177986	-0.482967	-0.458334	0.873548	0.519411	0.0194255	0.21824	0.961237	NA	0.410919	0.378529
ENSDARG00000091511	gpx7	0.525372	0.0931653	0.143351	-0.228778	-0.63362	0.0213522	-0.24007	-0.459935	0.189495	0.90453	0.67773	0.592737	0.000841541	0.964085	0.417305	0.0297819
ENSDARG00000096654	NA	-0.289277	-0.619034	-0.444298	-0.171189	-0.536551	-0.376767	-0.852824	-0.604964	0.891341	0.429346	0.426357	0.929517	0.286992	0.511884	0.0317573	0.161702
ENSDARG00000053509	kazald3	0.125247	0.381111	0.316486	-0.146038	-0.562028	-0.284399	-0.0946803	-0.460258	0.924528	0.343638	0.27406	0.871601	0.0147817	0.380452	0.865867	0.0608813
ENSDARG00000020031	cldn11a	-0.227842	-0.276096	-0.376877	-0.058862	-0.609402	-0.072957	-0.244119	-0.460566	0.800295	0.507513	0.100898	0.97189	0.00470733	0.870834	0.466691	0.05063
ENSDARG00000009401	vcanb	0.308469	0.34496	0.307412	-0.607553	-0.615181	-0.0187847	-0.18225	-0.464397	0.258585	0.0114891	0.0192675	3.10662e-08	9.47654e-09	0.951267	0.291009	0.00015355
ENSDARG00000015654	ca15a	-0.333501	-1.12303	-0.190643	0.263706	-0.39659	0.72828	-0.331197	-0.464431	0.598963	4.54047e-14	0.477526	0.507571	0.12097	0.000152276	0.226305	0.0450669
ENSDARG00000002968	a1cf	-0.0990609	-0.108414	-0.0192564	-0.303597	-0.51554	0.069386	-0.104829	-0.465146	0.942374	0.8935	0.974069	0.489396	0.0394479	0.888865	0.854356	0.0744454
ENSDARG00000018846	dgat2	-0.086295	0.041485	0.255267	-0.668543	-0.538136	-0.00742924	-0.178689	-0.472038	0.953579	0.967896	0.419615	0.013539	0.0530328	0.990189	0.724353	0.101418
ENSDARG00000007344	tcap	-1.02643	0.189831	-0.357472	1.45486	2.30387	1.51504	0.775983	-0.475796	0.789999	0.955171	0.820845	0.103198	0.000437324	0.0654086	0.495542	0.69111
ENSDARG00000102640	pdia3	0.197468	0.226504	0.336634	-0.205217	-0.509778	-0.159119	-0.212229	-0.476936	0.797144	0.523018	0.0751216	0.567599	0.0015496	0.567198	0.397148	0.00614264
ENSDARG00000075600	cspg4bb	-0.272783	-0.790323	-0.912005	-0.160607	-0.108213	-0.0178867	-0.267086	-0.47839	0.844129	0.00970928	0.000393575	0.918822	0.901404	0.981798	0.635099	0.20299
ENSDARG00000069988	arid6	-0.100595	0.425382	-0.215873	-0.847818	-0.900054	-0.332479	-0.608368	-0.481947	0.974492	0.745548	0.813577	0.0931808	0.0430967	NA	0.251212	0.371152
ENSDARG00000018491	pdia4	0.0135843	0.0435498	0.27387	-0.376644	-0.773356	-0.104848	-0.435819	-0.482707	0.984958	0.933271	0.0613314	0.00418183	1.79759e-13	0.638648	0.000181952	8.91511e-05
ENSDARG00000008732	zgc:66479	-0.0342028	0.0277076	0.0876299	-0.382528	-0.523474	-0.0441755	-0.375108	-0.486498	0.974554	0.970514	0.770234	0.0506954	0.000972329	0.904272	0.0360139	0.00445074
ENSDARG00000093159	NA	-0.334716	-0.294051	-0.453933	-0.385093	-0.946026	0.0823002	-0.578556	-0.487076	0.873171	0.809832	0.414594	0.676766	0.0167709	0.921755	0.233654	0.317318
ENSDARG00000067537	pcsk5a	0.231075	0.161848	0.181997	-0.237779	-0.395442	-0.0172521	-0.855465	-0.666334	0.885292	0.878754	0.73459	0.845804	0.452379	0.983616	0.0173865	0.0771796
ENSDARG00000102808	calr3b	-0.0277296	0.0504576	0.155523	-0.348158	-0.636892	0.0023128	-0.32547	-0.488146	0.972573	0.908682	0.329811	0.00473439	1.61478e-10	0.993673	0.00552082	1.65106e-05
ENSDARG00000073720	rnf180a	0.243458	-0.0856715	-0.366611	0.094992	0.0130647	-0.0115114	-0.892433	-0.396075	0.895963	0.951793	0.465205	0.975952	0.994053	0.990189	0.0454167	0.472275
ENSDARG00000070484	zgc:195001	0.349013	0.204164	0.231566	-0.234659	-0.0625009	-0.554249	0.151872	-0.489932	0.355501	0.548044	0.251074	0.369731	0.886134	0.000296692	0.568761	0.00168321
ENSDARG00000032801	grk5	-0.00855674	-0.429181	-0.640315	-0.491784	-0.353422	0.168047	-0.93012	-0.752673	0.997336	0.66716	0.205768	0.477852	0.60277	0.816175	0.0177858	0.0726518
ENSDARG00000093874	si:dkey-196j8.2	-0.519023	-0.38043	-0.687549	0.296292	-0.0595503	-0.158326	-0.191759	-0.49035	0.585345	0.52625	0.0196007	0.707183	0.952703	0.797201	0.779496	0.198779
ENSDARG00000004964	cyp4t8	0.11323	0.336786	-0.167681	-0.31199	-0.572657	-0.345494	-0.960567	-0.779983	0.961424	0.732821	0.80942	0.785887	0.278334	NA	0.0218471	0.0708436
ENSDARG00000104495	pltp	-0.0996499	0.0402464	-0.0446498	0.212854	-0.657761	0.0205108	-0.123341	-0.491827	0.941515	0.968729	0.929481	0.736307	0.00530707	0.97199	0.820474	0.0586976
ENSDARG00000090052	si:dkey-165a24.9	-0.960318	-0.0779272	-1.09654	-0.51675	0.400939	0.600044	-0.236925	-0.492366	0.553362	0.971932	0.0499328	0.820557	0.770121	NA	0.892288	0.626595
ENSDARG00000007697	fabp7a	0.171252	0.03595	0.0501256	-0.559153	-0.422976	-0.324058	-0.315835	-0.492654	0.877614	0.96926	0.912158	0.0138493	0.0802796	0.256201	0.25975	0.0328211
ENSDARG00000060601	rgs7bpa	-0.210002	-0.174866	-0.7161	-0.0992922	-0.0636327	-0.186844	-0.367762	-0.495261	0.837291	0.777857	0.000192562	0.942208	0.924203	0.633123	0.19961	0.0446509
ENSDARG00000060682	agr1	-0.156866	-0.49944	-0.323136	-0.221982	-0.216156	0.229974	-0.962831	-0.238873	0.835207	0.000725671	0.0573654	0.441605	0.351491	0.293244	1.81495e-13	0.234237
ENSDARG00000038822	mrc1b	-0.506315	-0.497836	-1.03756	-0.246361	-1.1184	1.18941	-0.965109	-0.459983	0.454985	0.17658	7.1696e-07	0.732167	4.58131e-06	7.00481e-08	8.93284e-05	0.138183
ENSDARG00000103013	pcdh1g22	-0.00747218	-0.105206	-0.158112	-0.546875	0.0327502	-0.0576197	-0.393134	-0.497894	0.99516	0.86833	0.592614	0.00559235	0.958616	0.888741	0.0631708	0.0119854
ENSDARG00000024278	adh8b	0.202316	-0.188375	-0.0279952	-0.0779708	-0.164592	-0.0440165	-0.322541	-0.50059	0.762318	0.601032	0.935898	0.933782	0.575496	0.902249	0.0842081	0.00231333
ENSDARG00000076804	ttyh1	-0.160778	0.0494004	-0.0112863	-0.243415	0.0740538	-0.195722	-0.338346	-0.500766	0.823794	0.93361	0.977644	0.290728	0.846148	0.371152	0.0360763	0.000657353
ENSDARG00000035322	myh7bb	0.16176	0.090435	0.0302842	-0.236879	-0.302199	-0.180277	-0.0848009	-0.501402	0.839297	0.86833	0.933168	0.360136	0.0972205	0.448052	0.815022	0.00116332
ENSDARG00000070394	uroc1	-0.308904	-0.0243177	-0.182373	0.0936614	-0.526751	0.213487	-0.737133	-0.501781	0.708953	0.979881	0.585865	0.948325	0.0305285	0.558223	0.000565605	0.0435119
ENSDARG00000103515	vcana	0.0329678	0.207133	0.286492	-0.03212	-0.703566	-0.0794043	-0.389261	-0.501784	0.984958	0.850331	0.573787	0.990666	0.01769	0.896725	0.317108	0.125489
ENSDARG00000005739	gpm6ba	0.041235	-0.00515202	-0.209969	-0.20441	-0.00107213	0.0728522	-0.199996	-0.501858	0.96238	0.993212	0.205426	0.385467	0.998035	0.787966	0.283609	0.000170751
ENSDARG00000102755	eml6	-0.0729315	0.0991179	0.150016	-0.226225	-0.210841	-0.292861	-0.267082	-0.502321	0.929559	0.822817	0.463262	0.318642	0.283117	0.0896072	0.108722	0.000294512
ENSDARG00000074328	apba1b	-0.0981625	-0.0872741	-0.0394333	-0.0750747	0.0840697	-0.161991	-0.209723	-0.502461	0.891633	0.838724	0.883656	0.899301	0.770929	0.390844	0.193202	3.87509e-05
ENSDARG00000030265	scdb	0.10448	0.0640177	-0.20865	-0.171066	0.0163416	-0.219314	-0.315096	-0.502488	0.927787	0.931285	0.448732	0.784395	0.98344	0.485055	0.224602	0.0188281
ENSDARG00000040988	tpi1b	0.00308131	-0.111836	-0.0438635	-0.132386	-0.0894622	-0.0623189	-0.198365	-0.503409	0.997286	0.759599	0.865001	0.686192	0.752106	0.807631	0.235457	4.32605e-05
ENSDARG00000057859	hoxd10a	0.0179856	-0.00232762	-0.098877	-0.162792	-0.0731583	-0.284391	0.0458242	-0.50365	0.990803	0.999668	0.849939	0.817455	0.902889	0.340224	0.943029	0.0234694
ENSDARG00000093235	mpst	0.237022	0.142135	0.0650317	-0.0113194	-0.0163192	-0.176033	-0.101025	-0.504007	0.665738	0.733953	0.82226	0.995748	0.98189	0.583404	0.820109	0.011633
ENSDARG00000023272	tfap2d	-0.0925135	0.0101608	0.075887	-0.109536	-0.101469	-0.0604274	-0.114315	-0.506219	0.914989	0.986993	0.779481	0.872888	0.796788	0.860378	0.740564	0.00228405
ENSDARG00000031702	prkg1b	-0.518222	-0.431406	-0.119948	0.146916	0.375253	0.0426521	0.065354	-0.506491	0.109609	0.0557024	0.688271	0.811427	0.0663055	0.919837	0.897815	0.00863856
ENSDARG00000104361	barhl2	-0.142413	-0.015197	-0.0960451	-0.151571	0.00623522	-0.202705	-0.229946	-0.507214	0.853881	0.982628	0.702666	0.6633	0.992543	0.314333	0.206956	0.000270213
ENSDARG00000063911	ATP6	0.00482361	0.0344108	-0.0786536	-0.397978	-0.20146	-0.251717	-0.167762	-0.507307	0.994435	0.934211	0.651766	6.65048e-05	0.11309	0.0363376	0.223721	2.99253e-07
ENSDARG00000041071	jagn1a	-0.099292	-0.164563	-0.135577	-0.315416	0.00833898	-0.216854	-0.0607619	-0.507713	0.936068	0.796864	0.702663	0.419622	0.99364	0.550579	0.925226	0.0349532
ENSDARG00000028552	plppr3b	0.0980741	-0.0603905	-0.256812	0.0170532	-0.0643558	-0.238402	-0.559962	-0.507945	0.93382	0.943753	0.373307	0.992723	0.924203	0.515211	0.022399	0.0431105
ENSDARG00000006747	tmem178b	-0.121143	0.0130666	-0.202108	-0.112051	-0.0464251	-0.239786	-0.108047	-0.508253	0.9032	0.98632	0.428065	0.89119	0.933698	0.357103	0.791857	0.00637309
ENSDARG00000068179	NA	0.0112353	-0.00576024	-0.242456	-0.287638	-0.167738	-0.440173	-0.21528	-0.508623	0.992949	0.994823	0.376716	0.455227	0.702702	0.0812103	0.539906	0.0241118
ENSDARG00000013931	eif3m	0.0621848	0.0905873	0.0707877	-0.0748491	-0.24622	-0.299096	0.165628	-0.508697	0.961673	0.897492	0.855051	0.959006	0.411438	0.262006	0.656068	0.0145672
ENSDARG00000074919	NA	-0.00307115	-0.0700835	-0.207842	-0.157943	-0.0299049	-0.0800268	-0.989124	-0.446378	0.99871	0.948975	0.630985	0.895181	0.974753	0.887908	2.16484e-05	0.158036
ENSDARG00000032831	htra1a	0.208583	-0.216855	0.122485	-0.420837	-0.528282	-0.138891	-0.427489	-0.510378	0.851108	0.715549	0.750317	0.164601	0.0267616	0.738514	0.0992698	0.035238
ENSDARG00000075046	rnf151	0.0359293	0.212343	0.125988	-0.315967	-0.00975962	0.116562	-1.01118	-0.760343	0.984958	0.86407	0.863492	0.835009	0.995346	0.896689	0.0409471	0.135807
ENSDARG00000090850	serpina1l	-0.200919	-0.107215	-0.0829077	-0.111573	-0.179908	-0.19829	-0.0367723	-0.511692	0.869854	0.895061	0.853409	0.929279	0.709654	0.610689	0.963644	0.0429851
ENSDARG00000003808	aqp3a	-0.136587	-0.24842	-0.32974	-0.279768	-0.295915	0.0606272	-0.2389	-0.511823	0.83322	0.242135	0.015435	0.103295	0.0475101	0.824553	0.145651	9.22296e-05
ENSDARG00000077139	NA	-0.025547	0.0738957	-0.00739823	-0.324899	-0.203654	-0.0603061	-0.230808	-0.512643	0.974554	0.862211	0.982592	0.0149608	0.200721	0.806618	0.110051	1.1698e-05
ENSDARG00000060120	glyctk	0.174264	0.0673249	0.3765	-0.198696	-0.167799	-0.315365	-0.490966	-0.513004	0.896428	0.947623	0.225648	0.772022	0.732928	0.342671	0.0590735	0.0416522
ENSDARG00000054137	adgrg6	0.282573	0.171497	0.0347219	-0.13983	-0.112142	-0.0955103	-0.0194131	-0.513095	0.657144	0.710278	0.92863	0.835157	0.80261	0.797044	0.977179	0.00769775
ENSDARG00000054033	hoxb1b	0.113212	0.0232223	-0.131166	0.3307	-0.0355414	0.0664118	-0.335306	-0.513524	0.868716	0.968387	0.489785	0.101283	0.947504	0.846639	0.0910645	0.00279188
ENSDARG00000100797	LOC101884488	-0.0958179	0.0114343	-0.159646	-0.21909	-0.167988	0.00355651	-0.112735	-0.513613	0.955505	0.99305	0.728479	0.73771	0.739563	0.994547	0.844928	0.0489286
ENSDARG00000071095	abi3bpb	0.084166	0.10241	0.0822851	-0.326838	-0.429984	0.308178	-0.157994	-0.514602	0.900726	0.779351	0.690972	0.0173293	0.000245687	0.025076	0.399189	1.66431e-05
ENSDARG00000074535	si:ch211-170a17.1	0.0952668	0.050566	-0.030284	0.0117734	0.0760019	-0.165262	-0.441535	-0.514834	0.927787	0.944702	0.940078	0.996462	0.899258	0.662679	0.0747701	0.0250417
ENSDARG00000013335	anxa6	0.0163764	0.146214	0.227773	-0.186875	-0.21982	-0.190497	-0.18134	-0.514873	0.988161	0.80821	0.395712	0.72354	0.486924	0.543655	0.592382	0.0106799
ENSDARG00000100166	si:dkeyp-9d4.3	0.0187457	-0.0342311	-0.114657	-0.239786	0.265376	-0.29781	-0.271207	-0.514887	0.980946	0.951236	0.591454	0.194727	0.0726998	0.0538746	0.068329	4.82938e-05
ENSDARG00000036558	col18a1a	0.0183416	-0.279583	-0.157993	-0.275392	-0.354008	-0.0102233	-0.361556	-0.515332	0.974031	0.000426574	0.105346	0.000768777	1.17493e-06	0.960365	4.58681e-07	6.37684e-12
ENSDARG00000061272	LOC564564	0.1693	0.120693	0.205266	0.132849	0.0541039	-0.223822	0.132845	-0.515431	0.789227	0.756971	0.245599	0.767255	0.901705	0.29154	0.632607	0.000584308
ENSDARG00000078778	lrch1	-0.212267	-0.0881506	-0.138512	-0.130351	0.102258	0.0503539	0.00987073	-0.515577	0.80201	0.891646	0.641361	0.868336	0.832442	0.905387	0.989535	0.0108634
ENSDARG00000011602	cracd	0.0369392	-0.0102377	-0.14217	-0.00728184	0.0267443	-0.333732	-0.222964	-0.515769	0.965598	0.986	0.448732	0.996132	0.945342	0.0121826	0.129381	1.02723e-05
ENSDARG00000068217	stx2b	-0.106787	-0.034965	-0.358195	-0.21298	-0.22093	0.026057	-0.217174	-0.515848	0.929559	0.970341	0.16142	0.651766	0.508333	0.956384	0.497114	0.0135613
ENSDARG00000037997	tubb5	0.0443736	0.0159679	0.0101654	-0.504542	-0.482445	-0.269186	-0.384395	-0.516124	0.961424	0.979338	0.97803	8.94271e-05	0.000118005	0.107636	0.00399701	9.88412e-05
ENSDARG00000052765	gria2b	0.0541588	-0.119931	-0.306155	-0.113265	0.0188123	-0.305816	-0.338329	-0.516156	0.955505	0.786258	0.0650012	0.845522	0.973257	0.109221	0.0447332	0.000706486
ENSDARG00000038731	slc25a36a	-0.101444	-0.170878	-0.255368	-0.047211	-0.108198	-0.302875	-0.114033	-0.516279	0.860834	0.419538	0.0269013	0.949042	0.605718	0.0122682	0.548236	8.25483e-07
ENSDARG00000026247	insyn1	-0.00687438	0.204331	0.00889592	-0.19503	-0.194527	-0.403845	-0.617819	-0.516549	0.996393	0.786258	0.989883	0.789912	0.686438	0.190771	0.00991678	0.0458263
ENSDARG00000012684	atp2b1a	-0.0114729	-0.0387706	-0.00739733	-0.174227	-0.0372131	-0.250865	-0.280984	-0.517176	0.984286	0.914489	0.976896	0.186849	0.889775	0.0148961	0.00193684	2.05992e-09
ENSDARG00000039052	klhl40a	0.263212	0.136258	0.11507	-0.00394041	0.0230266	0.133449	-0.127884	-0.518145	0.595566	0.743238	0.626879	0.997995	0.964901	0.609873	0.666274	0.000755413
ENSDARG00000037097	slc7a2	-0.0757577	-0.165745	-0.123543	-0.39774	-0.577773	-0.383022	-0.503905	-0.518348	0.964554	0.839806	0.790373	0.351109	0.0428946	0.288218	0.0931605	0.0790916
ENSDARG00000010267	dpydb	0.0300097	0.0255067	-0.084995	0.293681	-0.431173	-0.0177705	-0.190332	-0.519978	0.979898	0.977182	0.82126	0.407598	0.0654197	0.97324	0.605232	0.0178983
ENSDARG00000039266	rbm25a	0.0624033	-0.226148	-0.0997802	-0.0552157	-0.0968508	-0.436628	-0.364941	-0.520096	0.964554	0.671058	0.799595	0.972272	0.853838	0.0654086	0.125255	0.0140032
ENSDARG00000023448	galnt14	-0.0549186	-0.0350429	-0.0788696	-0.175215	-0.079295	-0.266414	-0.28078	-0.52049	0.973739	0.974608	0.877653	0.818259	0.901951	0.438518	0.405502	0.0330871
ENSDARG00000061121	adgrl3.1	0.0503422	-0.093217	-0.0200559	-0.0283778	0.0727677	-0.224502	-0.178184	-0.520778	0.929559	0.730263	0.926711	0.969875	0.719834	0.037916	0.109446	1.71914e-09
ENSDARG00000052277	cabp2b	0.426813	0.75661	1.30073	0.144541	-0.213587	-0.372049	-0.239199	-0.520787	0.897049	0.570225	0.0434266	0.975926	0.898725	NA	0.876014	0.55618
ENSDARG00000070923	zgc:158296	-0.0327467	-0.0246617	-0.101304	-0.482164	0.081033	-0.339228	-0.0322091	-0.521208	0.979898	0.98054	0.805773	0.102575	0.902889	0.298728	0.967919	0.0412872
ENSDARG00000054610	coro1a	0.0405434	-0.0491762	0.023652	0.163535	-0.134465	0.345333	-0.375133	-0.52156	0.973977	0.948375	0.958406	0.827101	0.79901	0.216763	0.181808	0.0299167
ENSDARG00000042055	niban1a	-0.535927	-0.360255	-0.531774	-0.065303	-0.126462	-0.1627	-0.243557	-0.522092	0.141618	0.249209	0.00492552	0.96636	0.784749	0.640427	0.416497	0.012147
ENSDARG00000018441	heg1	0.0885039	0.0298457	-0.212812	-0.723885	-0.521301	-0.0773506	-0.445621	-0.522187	0.923996	0.965743	0.304837	4.56986e-06	0.00170554	0.820054	0.00996101	0.00209739
ENSDARG00000011665	aldoaa	0.116234	0.0779113	0.0355602	-0.167951	-0.183207	0.0937207	-0.313495	-0.522266	0.879141	0.873387	0.910329	0.617681	0.416651	0.732278	0.0525436	0.000278813
ENSDARG00000076623	NA	-0.00826052	-0.0707632	0.1306	-0.318328	-0.374323	-0.414276	-0.368316	-0.522506	0.991594	0.872706	0.491779	0.0405312	0.00518903	0.00310913	0.00571701	5.27362e-05
ENSDARG00000054150	gje1a	0.0035606	-0.165104	-0.479071	-0.046331	-0.152022	0.101253	-0.731635	-0.52281	0.997336	0.719337	0.00406987	0.977824	0.718252	0.794909	7.27038e-05	0.0117596
ENSDARG00000055926	foxi3a	-0.404238	-0.307325	-0.201535	0.298787	0.127749	0.920786	-0.236981	-0.522988	0.730342	0.684523	0.681502	0.781215	0.902339	0.00925738	0.773562	0.27704
ENSDARG00000036670	aplnrb	0.0983196	0.185692	0.0860082	0.0331293	0.12641	-0.0816958	0.078882	-0.523574	0.923311	0.658012	0.780705	0.985208	0.789676	0.846329	0.884006	0.0159981
ENSDARG00000000161	itsn2a	0.136453	0.0562666	0.103806	-0.190356	-0.0975773	-0.162513	-0.51033	-0.52359	0.897049	0.94392	0.766689	0.709286	0.846086	0.630704	0.0102713	0.00944232
ENSDARG00000056108	ndufa4b	0.145502	0.0638489	-0.0200591	-0.18157	-0.0679868	0.00511923	-0.0346718	-0.523703	0.867648	0.918263	0.959717	0.649853	0.883977	0.990184	0.948453	0.00178376
ENSDARG00000061249	myom1a	0.0311306	-0.0594746	0.0141448	-0.169255	-0.209941	-0.269996	-0.166221	-0.523883	0.961665	0.85366	0.950318	0.242722	0.0547527	0.0093452	0.172272	5.18151e-09
ENSDARG00000090722	leg1.1	0.644678	0.379192	0.445611	0.405418	-0.236492	-1.10456	-0.281218	-0.523933	0.364624	0.545408	0.228197	0.456565	0.710431	0.00025201	0.59783	0.147539
ENSDARG00000054319	oxct1b	-0.0657523	0.0327315	-0.0694015	-0.159732	-0.262291	0.00378122	-0.459456	-0.524843	0.963906	0.973096	0.873461	0.834834	0.417345	0.993889	0.0471055	0.0196364
ENSDARG00000070835	tnnc2.2	0.0987493	0.121797	0.0938202	-0.100981	-0.0962864	-0.434832	-0.111098	-0.525159	0.839827	0.566674	0.520374	0.685164	0.589196	7.61448e-07	0.472926	3.44652e-09
ENSDARG00000110266	wu:fj42b12	-0.201615	-0.0804978	-0.217506	-0.0843833	-0.174826	-0.318247	-0.433765	-0.525199	0.847287	0.919801	0.468498	0.945663	0.645439	0.228313	0.0416685	0.0101166
ENSDARG00000100494	pbx1a	-0.086181	-0.114647	-0.309854	-0.0475174	-0.00848482	-0.287231	-0.22671	-0.525475	0.917449	0.785762	0.0455733	0.96636	0.989694	0.0932792	0.210596	0.000127105
ENSDARG00000098024	si:dkey-262k9.2	-0.42851	-0.412779	-0.558779	-0.26266	-0.60834	0.276607	-0.468709	-0.52614	0.51128	0.22196	0.0108985	0.576064	0.00486224	0.38614	0.0515075	0.0266664
ENSDARG00000073716	cpxm1a	0.111114	0.113525	0.167576	-0.0782903	-0.448203	-0.184201	-0.333391	-0.526826	0.917965	0.855418	0.555971	0.952118	0.0353513	0.568642	0.166751	0.00918154
ENSDARG00000002255	epb41l3a	0.0428774	0.103121	0.0406405	-0.20318	0.0640023	-0.286582	-0.325952	-0.527651	0.961673	0.806192	0.883828	0.366454	0.856299	0.073425	0.0194781	4.12143e-05
ENSDARG00000077590	arsj	-0.138188	-0.27882	-0.269099	-0.0789475	-0.515357	-0.227339	-0.227673	-0.528574	0.877367	0.400162	0.216088	0.954718	0.0191195	0.478321	0.486231	0.0140806
ENSDARG00000103002	nptna	0.0150359	-0.283118	-0.264169	-0.123256	-0.0551241	-0.329376	-0.347824	-0.52858	0.99017	0.499926	0.323467	0.892199	0.928244	0.218846	0.157231	0.0125565
ENSDARG00000019360	sec23b	-0.249487	0.00513037	0.00220193	-0.214188	-0.357295	-0.16332	-0.558068	-0.529615	0.540408	0.993212	0.995699	0.318185	0.00835064	0.416767	1.9667e-06	3.81929e-05
ENSDARG00000014803	cryba1l2	0.176661	0.153469	-0.0707827	-0.192439	-0.0115901	-0.0879403	-0.624933	-0.52962	0.885203	0.828863	0.878741	0.806206	0.992051	0.857769	0.00899542	0.043799
ENSDARG00000099389	cdo1	0.32625	0.020495	0.250922	-0.161917	-0.251046	-0.273809	-0.542831	-0.529957	0.657551	0.982628	0.353275	0.818259	0.434232	0.360889	0.00934723	0.014978
ENSDARG00000063133	slc4a10a	-0.00859449	-0.0867783	-0.274516	-0.0219093	0.0729745	-0.254542	-0.344379	-0.530173	0.98914	0.791122	0.014597	0.98471	0.778828	0.0524791	0.00124934	3.9088e-07
ENSDARG00000015793	creb3l1	0.0364348	-0.183872	-0.512466	-0.199454	-0.316624	-0.035219	-0.76458	-0.530898	0.972573	0.599973	0.000202997	0.55064	0.0958315	0.924435	5.54928e-08	0.000920529
ENSDARG00000076290	calr	-0.121523	-0.00775532	-0.0401356	-0.294571	-0.38209	-0.115378	-0.32061	-0.531168	0.833021	0.987461	0.864106	0.0247553	0.000522507	0.548857	0.00556428	1.33972e-06
ENSDARG00000024195	znf395b	-0.127694	-0.145719	-0.194994	-0.055179	0.303496	-0.0945708	-0.111112	-0.53151	0.916718	0.82514	0.543961	0.970446	0.201006	0.802262	0.794566	0.00604238
ENSDARG00000017049	adsl	0.00169294	0.0256419	0.0522218	-0.269708	-0.488072	-0.23597	-0.268856	-0.53177	0.998669	0.96897	0.857196	0.18472	0.000352779	0.229895	0.119551	0.000184341
ENSDARG00000038785	abcf2a	0.0384502	-0.106168	-0.208535	-0.537774	-0.910861	-0.33262	-0.724648	-0.53218	0.971797	0.821356	0.297009	0.000290116	1.27893e-12	0.0688967	3.62053e-08	0.000463478
ENSDARG00000013561	pgm1	0.0692212	0.149282	0.129492	-0.03781	-0.00375502	-0.000362411	-0.0172014	-0.533105	0.942205	0.724848	0.602075	0.977871	0.995346	0.998949	0.977072	0.000793951
ENSDARG00000079111	acte1	0.198342	-0.27689	0.310814	-0.0803791	-0.883768	-0.415456	0.0605688	-0.533432	0.873171	0.624208	0.315592	0.959006	4.74142e-06	0.119759	0.921597	0.0194792
ENSDARG00000067851	lcn15	-0.405799	-0.205454	-0.651461	-0.167442	-0.3665	0.0191642	-0.295461	-0.534667	0.725079	0.821585	0.0453632	0.93751	0.592519	0.983624	0.682486	0.254765
ENSDARG00000069171	gramd4a	0.0148435	0.0331581	-0.276142	-0.58366	-0.494169	0.0702151	-1.01776	-0.685106	0.994435	0.982951	0.611809	0.303486	0.346958	0.930969	0.00632306	0.102064
ENSDARG00000013251	hsf4	-0.14476	-0.1814	-0.267915	-0.247359	-0.0846735	-0.351753	-1.0614	-0.509916	0.929559	0.842907	0.528714	0.745294	0.916343	0.377498	2.61337e-05	0.104973
ENSDARG00000033444	map4k6	0.0776279	-0.05957	-0.13665	-0.214853	0.0634364	-0.331398	-0.040361	-0.535138	0.949369	0.940084	0.675026	0.638463	0.911779	0.20149	0.9482	0.00826464
ENSDARG00000034080	plcd1b	0.0234223	-0.159312	-0.0480788	0.0884091	-0.0132209	-0.0172881	-0.0693389	-0.535387	0.978619	0.630354	0.862531	0.892199	0.981103	0.961909	0.847214	0.000157159
ENSDARG00000001880	stx3a	-0.164853	0.170895	0.0640486	-0.318012	-0.153433	-0.31072	-0.454449	-0.535589	0.873171	0.751343	0.867026	0.319167	0.718628	0.258518	0.0350957	0.0103114
ENSDARG00000090963	atp6ap1lb	0.0678347	-0.128344	-0.160513	-0.452443	0.00524242	-0.272037	-0.438801	-0.535602	0.956929	0.836786	0.598081	0.0439905	0.994891	0.321677	0.0352406	0.0069348
ENSDARG00000021113	ptmaa	0.0345638	-0.0630732	-0.158981	-0.2339	-0.175499	-0.158894	-0.181877	-0.535727	0.968919	0.88617	0.363824	0.199134	0.351612	0.406383	0.308663	1.2305e-05
ENSDARG00000055589	s100t	0.0643279	0.118669	-0.121119	-0.303764	0.0127624	-0.319437	-0.144578	-0.536508	0.965083	0.878032	0.766274	0.421582	0.989694	0.277739	0.748737	0.0180068
ENSDARG00000089885	slc16a12b	-0.140212	0.115755	-0.276891	-0.632835	-0.873769	-0.476815	-0.935103	-0.537071	0.873171	0.821497	0.175455	0.00176944	1.93859e-06	0.0382559	1.99925e-07	0.00849972
ENSDARG00000039943	tent5ba	-0.0904519	-0.0430807	-0.171015	0.0126009	-0.0892237	0.00509398	-0.391135	-0.537423	0.924484	0.945852	0.445305	0.992723	0.82931	0.990184	0.02199	0.0009392
ENSDARG00000023600	sh3gl2a	0.170379	0.00497903	-0.0833393	-0.211822	-0.0914497	-0.168827	-0.397214	-0.538262	0.831595	0.994823	0.787278	0.455366	0.807904	0.486283	0.0116807	0.000380548
ENSDARG00000035887	zgc:91944	-0.147665	0.0421292	-0.218172	-0.281866	-0.11933	-0.498287	-0.508111	-0.538548	0.873171	0.95206	0.356159	0.461639	0.813427	0.0424792	0.0224104	0.0138642
ENSDARG00000056913	pcolcea	0.0259791	-0.174714	-0.242036	0.0589158	-0.320567	0.108421	-0.106248	-0.53887	0.979898	0.700471	0.286376	0.965945	0.128126	0.737242	0.783014	0.00200449
ENSDARG00000038814	myripb	-0.0951336	0.00758685	-0.230326	-0.209347	0.0371189	-0.325634	-0.426171	-0.539152	0.919233	0.992156	0.269712	0.481833	0.938697	0.0888452	0.00651827	0.000476372
ENSDARG00000059960	plch2a	-0.10772	-0.187034	-0.377294	-0.336269	-0.0163197	-0.255573	-0.39678	-0.539938	0.869854	0.452802	0.00137372	0.0139616	0.971194	0.100793	0.00100704	6.15364e-06
ENSDARG00000070626	cacng8b	0.0798374	-0.197803	-0.257271	-0.0917858	-0.0401611	-0.281305	-0.231745	-0.540022	0.951821	0.730263	0.363765	0.942641	0.952703	0.349873	0.484089	0.0135835
ENSDARG00000058601	gdap1	-0.0276328	-0.159664	0.0275499	0.0608111	-0.0296036	-0.369742	-0.222582	-0.541363	0.983534	0.82514	0.960323	0.970521	0.968074	0.186875	0.525359	0.0159793
ENSDARG00000056262	slc35g2a	-0.0310347	-0.126027	-0.0946369	-0.0668646	-0.230706	-0.643999	-0.479631	-0.5419	0.982802	0.883092	0.84354	0.972412	0.622632	0.0231328	0.0986961	0.0479835
ENSDARG00000101411	wbp11	0.0736334	0.177876	0.0172443	0.0596645	-0.209664	-0.801679	-0.0881364	-0.542408	0.971876	0.8628	0.983514	0.98471	0.780197	0.0372452	0.925916	0.166541
ENSDARG00000026759	ldlrb	0.190559	0.0354231	0.196768	-0.420928	-0.305843	-0.393222	0.103656	-0.542821	0.852169	0.968776	0.501212	0.0965622	0.264959	0.11586	0.827361	0.00987351
ENSDARG00000039099	aep1	-0.0391078	-0.0914076	-0.0518833	-0.110101	-0.107381	-0.357477	-0.311412	-0.542881	0.974554	0.890003	0.897359	0.905393	0.823673	0.134488	0.19935	0.0059763
ENSDARG00000095947	adkb	0.133077	-0.00231949	0.148288	-0.394557	-0.683828	-0.0627346	-0.566193	-0.54327	0.867413	0.99803	0.50897	0.0235124	1.16271e-06	0.845103	8.16516e-05	0.000374666
ENSDARG00000004455	p2rx5	-0.111263	0.00753469	-0.0096912	-0.255418	-0.360461	-0.389766	-0.0199113	-0.544089	0.92667	0.993212	0.9867	0.6227	0.238782	0.2	0.981551	0.0268161
ENSDARG00000079396	lrfn5b	0.110871	0.249151	0.156727	0.0890703	0.0847881	-0.361739	-0.256737	-0.545047	0.927787	0.59417	0.638586	0.952217	0.892367	0.240165	0.470017	0.0241517
ENSDARG00000069297	upf3a	0.0752137	0.0970256	-0.032411	-0.0571193	0.0410072	-0.483718	-0.203443	-0.545368	0.941515	0.866338	0.931788	0.965066	0.935126	0.00547733	0.41532	0.000881763
ENSDARG00000041068	got2a	-0.156719	-0.258483	-0.336409	-0.221091	-0.241872	-0.218788	-0.0332205	-0.545624	0.873171	0.507688	0.125632	0.653334	0.467059	0.504981	0.963334	0.0117248
ENSDARG00000015531	slc4a8	0.0498615	0.207616	-0.0662993	0.00432652	-0.0624917	-0.0754307	-0.69118	-0.545685	0.973162	0.734656	0.884434	0.998405	0.931846	0.884584	0.00477448	0.0391364
ENSDARG00000092143	ank1a	-0.0731818	0.151018	-0.0773314	-0.329577	-0.179619	-0.515211	-0.158721	-0.545839	0.949369	0.773773	0.821087	0.206477	0.596362	0.00880437	0.644148	0.0035467
ENSDARG00000036239	gatm	0.205201	0.154493	0.310411	-0.241156	-0.321027	-0.608693	-0.195272	-0.547034	0.789227	0.735894	0.11406	0.415736	0.102357	0.000147116	0.453477	0.000993166
ENSDARG00000052705	pkp1b	-0.356486	-0.954287	-0.405058	0.574415	0.10305	0.0736392	0.0704109	-0.548044	0.468622	5.82462e-11	0.030891	0.000766695	0.818653	0.844611	0.88473	0.00341802
ENSDARG00000056347	rab3aa	0.0162159	0.0447988	-0.0404538	-0.449392	-0.0438103	-0.323755	-0.374108	-0.548154	0.984745	0.941831	0.900095	0.00810351	0.927839	0.100793	0.0280964	0.000492285
ENSDARG00000076862	gask1a	-0.00413978	-0.17153	-0.289297	-0.35823	-0.416424	-0.177142	-0.393887	-0.548199	0.996362	0.615409	0.0836135	0.0554094	0.0108165	0.472096	0.016837	0.000400529
ENSDARG00000005593	rxrga	-0.412394	-0.0943187	-0.323725	0.0443481	-0.200408	0.178285	-0.157551	-0.548541	0.453154	0.894591	0.192006	0.982397	0.634692	0.633275	0.725957	0.0196302
ENSDARG00000055416	serpinb1	-0.24038	-0.210189	-0.437312	0.0175579	-0.268438	-0.00209603	-0.334234	-0.549939	0.758967	0.649352	0.0328995	0.991081	0.237704	0.994981	0.0894541	0.00115822
ENSDARG00000042948	dnajc5aa	-0.0537248	0.142241	0.228764	-0.136106	-0.0894637	-0.256778	-0.333757	-0.550126	0.963007	0.786258	0.325741	0.812939	0.835549	0.278514	0.0913944	0.00123449
ENSDARG00000092774	tars3	0.122468	0.0341834	0.0745873	0.0102525	0.101381	-0.350982	-0.12089	-0.551191	0.892182	0.961711	0.810307	0.995722	0.79802	0.0812103	0.722371	0.00084817
ENSDARG00000001975	hsd11b2	0.00613339	-0.179152	-0.500656	-0.333451	-0.82059	0.0351282	-0.606483	-0.552798	0.996362	0.776881	0.0279011	0.362866	4.62643e-05	0.946635	0.00531951	0.0180585
ENSDARG00000035809	col1a1b	0.185357	0.0125373	0.00465706	-0.27882	-0.446245	-0.0692493	-0.333832	-0.555502	0.719529	0.982951	0.989883	0.0889009	0.000235419	0.790725	0.0122409	8.2264e-06
ENSDARG00000058039	bhlhe22	-0.0583983	-0.083275	-0.174745	-0.307408	-0.0643798	-0.402129	-0.242525	-0.556	0.954719	0.874052	0.42725	0.175522	0.889948	0.0321434	0.275219	0.000636057
ENSDARG00000032836	pvalb5	0.143498	-0.0177489	-0.0640599	-0.105919	0.0820958	-1.0213	-0.243081	-0.556902	0.901996	0.985662	0.882399	0.933963	0.898089	1.27729e-06	0.500492	0.0195525
ENSDARG00000003206	chchd6a	0.110428	-0.0029106	-0.0318762	-0.112666	-0.0981568	-0.287363	-0.127115	-0.557094	0.929559	0.998344	0.948131	0.908999	0.853456	0.320738	0.776314	0.00838179
ENSDARG00000039051	hhatla	0.0452103	0.0553641	0.0422818	-0.19234	-0.0698707	-0.342468	-0.021268	-0.557612	0.948687	0.881127	0.842772	0.246332	0.794736	0.00291788	0.955191	6.91766e-08
ENSDARG00000071658	ywhag2	0.0833446	-0.0720087	-0.143568	-0.168699	-0.0365269	-0.312069	-0.34834	-0.558315	0.927787	0.895389	0.536717	0.649853	0.939117	0.0963211	0.0351132	0.000215037
ENSDARG00000021789	myoc	0.0388598	0.123881	0.0588826	-0.0262501	-0.117478	-0.342555	0.0448733	-0.558392	0.970921	0.780439	0.840841	0.985208	0.730878	0.0718243	0.921986	0.000334855
ENSDARG00000007807	cyth3a	0.0799057	-0.0526503	-0.144755	-0.164021	0.0997786	0.0368146	-0.233058	-0.559391	0.948328	0.946976	0.646556	0.785367	0.837607	0.935259	0.433567	0.00504766
ENSDARG00000114797	rab3b	-0.0692615	-0.216214	-0.472508	-0.0386812	-0.0309198	-0.384747	-0.508339	-0.559418	0.953784	0.617386	0.0132867	0.983368	0.961237	0.111753	0.010267	0.00499675
ENSDARG00000009941	erc1a	-0.081535	-0.170179	0.0105137	-0.0259913	0.0324219	-0.320501	-0.359363	-0.559653	0.951821	0.787601	0.986129	0.987481	0.955779	0.162555	0.0761892	0.0017105
ENSDARG00000099776	glula	-0.00884169	-0.0385596	-0.271278	-0.15098	-0.216988	0.242534	-0.188773	-0.560034	0.99095	0.942535	0.0673151	0.644967	0.236795	0.164724	0.33038	1.9837e-05
ENSDARG00000062341	wfs1a	-0.342308	-0.0667661	-0.069799	-0.197886	-0.226241	-0.240657	-0.252802	-0.560107	0.659112	0.936798	0.867044	0.704517	0.488675	0.419102	0.387619	0.00618632
ENSDARG00000004296	ambp	-0.0634628	-0.0876897	-0.00231804	0.0438323	-0.259993	-0.294729	-0.253475	-0.560178	0.948687	0.866772	0.996325	0.972664	0.227722	0.159281	0.231645	0.000470997
ENSDARG00000102908	il16	0.0956294	0.162516	-0.269403	-0.111889	-0.0954119	0.0573781	-0.35791	-0.560383	0.897049	0.596303	0.0816601	0.815399	0.764952	0.841729	0.0139144	3.63227e-05
ENSDARG00000012405	col1a1a	0.100207	-0.0437598	0.00622418	-0.371478	-0.427838	-0.0686563	-0.212951	-0.560518	0.892988	0.932887	0.987096	0.00912423	0.000706911	0.797201	0.21882	1.12315e-05
ENSDARG00000071011	cdk5r2a	0.0376874	0.0422275	0.206777	-0.0101706	0.0215107	-0.473322	-0.330598	-0.561191	0.979898	0.970761	0.603952	0.997691	0.981744	0.116051	0.334142	0.0346293
ENSDARG00000099035	pcdh1g33	0.384422	0.221248	0.0606319	-0.332749	-0.126107	-0.146714	-0.443879	-0.561443	0.693413	0.755061	0.911566	0.503676	0.849148	0.765479	0.15397	0.0482262
ENSDARG00000101959	etv1	-0.151749	-0.172631	-0.317079	-0.259367	-0.0327654	-0.435199	-0.218346	-0.562398	0.853357	0.662565	0.0810399	0.365506	0.953053	0.0270008	0.390431	0.000990049
ENSDARG00000100917	NA	-0.12711	0.0998113	0.0227862	-0.981391	-0.153006	0.0056701	-0.347557	-0.562879	0.902758	0.877118	0.960323	2.99732e-08	0.71736	0.990658	0.151177	0.00592851
ENSDARG00000043257	ckbb	0.116119	0.124331	0.0231727	-0.450576	-0.378644	-0.241105	-0.316339	-0.563426	0.91328	0.826885	0.958877	0.0303317	0.069569	0.36388	0.160306	0.00250183
ENSDARG00000093374	NA	0.0406193	-0.0530337	0.0628866	-0.120779	-0.0597889	-0.177355	-0.336745	-0.563594	0.955505	0.894591	0.748028	0.624384	0.82479	0.209521	0.000768117	8.54066e-09
ENSDARG00000076090	jakmip1	0.135752	-0.207557	0.0558781	-0.13979	-0.141675	-0.404189	-0.273301	-0.564506	0.93167	0.819225	0.93033	0.898505	0.805666	0.20149	0.466608	0.0291178
ENSDARG00000005648	olfml2a	0.143636	0.0778616	0.0307394	0.00308536	-0.265779	0.176648	-0.00854844	-0.564559	0.860834	0.886411	0.930233	0.998405	0.2358	0.49309	0.989535	0.000661382
ENSDARG00000090286	serpina1	0.20831	0.0782275	0.241052	-0.287353	-0.376836	-0.295293	-0.337101	-0.566395	0.860834	0.927061	0.448732	0.520169	0.187429	0.36104	0.257063	0.0178349
ENSDARG00000015931	snap91b	0.0560133	-0.0421158	-0.100792	-0.206067	-0.15872	-0.325806	-0.372926	-0.566419	0.918749	0.90453	0.457449	0.0794972	0.198314	0.000647625	1.06883e-05	5.95514e-11
ENSDARG00000040881	hnrnph1	-0.243052	-0.195149	-0.302649	-0.159489	-0.150651	-0.259754	-0.358231	-0.566715	0.717444	0.646874	0.153282	0.68935	0.605718	0.216763	0.0335051	0.000211499
ENSDARG00000012340	ptpn11b	-0.0969699	0.0456579	-0.0379446	-0.446456	-0.362125	0.0230059	-0.503224	-0.566962	0.929559	0.951956	0.927566	0.0242758	0.075501	0.956384	0.00434742	0.00123796
ENSDARG00000020890	tmod4	0.238115	0.205955	0.264968	-0.248582	-0.177392	-0.5321	-0.159788	-0.568126	0.780064	0.659182	0.287475	0.512193	0.62838	0.00875553	0.663809	0.00376322
ENSDARG00000013755	actn3a	0.129664	0.12562	0.107998	-0.186037	-0.146408	-0.282632	-0.135719	-0.568132	0.756546	0.555795	0.44553	0.174086	0.28854	0.00620366	0.333623	2.65387e-10
ENSDARG00000019420	etnk1	-0.117993	-0.238595	-0.209064	-0.242873	-0.326215	-0.139386	-0.513926	-0.569153	0.885292	0.419538	0.299857	0.334259	0.0606543	0.595402	0.000312585	0.000155267
ENSDARG00000078701	prdm13	-0.0597522	0.119438	0.0683242	-0.221225	-4.3658e-06	-0.0684252	-0.282428	-0.569569	0.940791	0.746873	0.773241	0.237217	1	0.787278	0.0432669	2.30499e-06
ENSDARG00000070873	ccl25b	0.243849	0.423103	-0.0477638	-0.39156	-0.134297	0.321126	-0.266853	-0.569623	0.803129	0.196272	0.920166	0.317327	0.825601	0.342657	0.500494	0.033061
ENSDARG00000104436	tubb4bl	0.0634615	-0.0105554	-0.124742	-0.212287	-0.192012	-0.29534	-0.405254	-0.56994	0.951821	0.98756	0.626994	0.490127	0.448503	0.143345	0.0127314	0.000273427
ENSDARG00000089368	hopx	-0.274122	-0.672582	-0.455712	0.161024	0.345545	-0.127161	0.0469859	-0.570198	0.761479	0.00235751	0.0573654	0.864074	0.27866	0.791331	0.951672	0.0303109
ENSDARG00000045945	syn2a	-0.0688743	-0.140557	-0.168399	-0.0492038	0.0130473	-0.321431	-0.322083	-0.570262	0.941972	0.754796	0.460681	0.969456	0.983636	0.115884	0.0888495	0.000403964
ENSDARG00000031737	pthlha	0.688955	0.792208	0.0315723	0.287819	-0.0793192	0.267243	-0.186095	-0.570445	0.289191	0.0225046	0.968193	0.857743	0.955148	0.726588	0.867461	0.329488
ENSDARG00000071877	dhrs7cb	-0.0238993	-0.0564826	0.0413277	-0.152173	0.00211046	-0.518749	-0.0850189	-0.570725	0.97738	0.91302	0.882399	0.639263	0.996229	0.000143935	0.781792	1.40771e-05
ENSDARG00000032601	macrod2	-0.397695	0.000120155	0.138054	-0.181977	-0.296873	0.0886005	-0.325943	-0.570816	0.657551	1	0.738919	0.798319	0.366052	0.845164	0.278189	0.0154358
ENSDARG00000036171	rnasel3	-0.261473	-0.0744655	-0.01607	0.0216615	-0.741476	-0.0142715	-0.403551	-0.571436	0.870451	0.951236	0.984803	0.994345	0.025601	0.985912	0.372945	0.118921
ENSDARG00000096616	si:ch211-255p10.3	0.246196	0.422277	0.416458	-0.192282	-0.0692461	-0.786809	-0.0515243	-0.571661	0.829796	0.279984	0.13729	0.827101	0.926362	0.00227905	0.948453	0.0365999
ENSDARG00000103979	calr3a	0.0236651	0.098755	0.218625	-0.345324	-0.596254	-0.126476	-0.291149	-0.573276	0.97738	0.811949	0.186604	0.0155356	1.28749e-07	0.55844	0.0400267	3.69058e-06
ENSDARG00000057519	pcdh1g9	-0.137035	-0.0976151	-0.214496	-0.165789	0.140045	-0.00889207	-0.325051	-0.573365	0.866986	0.842907	0.278439	0.703358	0.674474	0.983616	0.0895762	0.000439099
ENSDARG00000071374	lrrtm2	-0.196589	-0.223842	-0.169553	-0.103809	-0.0164727	-0.456818	-0.395967	-0.57394	0.785366	0.51542	0.466137	0.863859	0.976371	0.00417928	0.00959232	8.14111e-05
ENSDARG00000029689	tkta	0.0453839	-0.0648521	-0.116384	-0.513268	0.0928555	-0.120855	-0.363019	-0.5745	0.969554	0.922022	0.68313	0.00377073	0.83118	0.699425	0.0580283	0.000765315
ENSDARG00000009311	pvalb6	0.0704074	0.286446	-0.209099	-0.0678445	0.110955	-0.0723537	-0.274104	-0.574632	0.974492	0.765775	0.73257	0.969875	0.850131	0.884584	0.439702	0.0195525
ENSDARG00000117283	NA	0.0282279	-0.0462694	-0.0350693	-0.029541	-0.0643235	-0.338128	-0.34775	-0.576128	0.979801	0.950938	0.931192	0.986087	0.908546	0.168809	0.122378	0.00262021
ENSDARG00000006672	fam49a	0.146103	0.107756	0.0444266	0.0368472	0.0472442	-0.260095	-0.249437	-0.578379	0.875935	0.859352	0.909383	0.981673	0.928696	0.283993	0.298362	0.000849272
ENSDARG00000062058	slc12a7b	0.0420432	0.104564	0.0509088	0.0842428	-0.439721	-0.077968	-0.508544	-0.578609	0.971797	0.848446	0.88116	0.924198	0.0100792	0.817252	0.00151225	0.000454751
ENSDARG00000069692	col7a1l	-0.099523	-0.215693	-0.0466917	-0.363541	-0.351132	-0.0517311	-0.251913	-0.578914	0.895254	0.419538	0.86484	0.0162794	0.0143089	0.857559	0.127278	1.13949e-05
ENSDARG00000086288	scg3	0.193335	0.0708568	-0.0402615	-0.243169	-0.14982	-0.186014	-0.255922	-0.579187	0.745769	0.889855	0.89563	0.274249	0.567736	0.388646	0.150106	3.59828e-05
ENSDARG00000004023	isl1a	-0.115372	-0.0694272	-0.346471	-0.245296	0.011955	-0.258878	-0.201491	-0.5795	0.898464	0.908045	0.054426	0.40457	0.985332	0.259556	0.435251	0.000464016
ENSDARG00000102204	jph3b	-0.0114464	0.0824621	-0.0536044	-0.0850002	0.15645	-0.328006	-0.291628	-0.579902	0.990819	0.892124	0.878995	0.914064	0.574555	0.0892595	0.118808	0.000156028
ENSDARG00000070045	celf4	0.16517	-0.115369	-0.071505	-0.0733391	0.0560587	-0.494273	-0.188977	-0.579923	0.844114	0.829909	0.824844	0.928028	0.895169	0.000906407	0.390047	4.82938e-05
ENSDARG00000088593	chst1	0.283602	0.239772	0.150507	-0.174723	-0.0499177	-0.394436	-0.323423	-0.58051	0.655752	0.507513	0.571385	0.736882	0.930195	0.0861031	0.16147	0.00211655
ENSDARG00000044062	ctbp2a	-0.0787747	0.0279108	-0.0964746	-0.12139	0.102551	-0.219276	-0.197223	-0.581041	0.896428	0.950737	0.571385	0.622484	0.60637	0.0932792	0.12041	3.15692e-09
ENSDARG00000053544	hspa4l	-0.0760295	-0.0298157	-0.0611082	-0.465372	-0.392017	-0.406681	-0.521429	-0.581534	0.927462	0.959521	0.818018	0.00113557	0.0066603	0.00833512	6.89074e-05	2.2062e-05
ENSDARG00000034504	lmo1	0.0636493	-0.0611997	-0.202842	-0.130897	-0.0129216	-0.335492	-0.219849	-0.582346	0.9539	0.925621	0.386827	0.836198	0.984763	0.121285	0.392961	0.000697114
ENSDARG00000087413	bean1	-0.0302304	0.0734222	-0.128754	-0.0165041	0.290031	0.037187	-0.227063	-0.582601	0.980978	0.931285	0.740193	0.992793	0.353903	0.942737	0.543191	0.0129092
ENSDARG00000021383	naalad2	0.251172	-0.172682	-0.00861931	-0.0410126	0.00358173	-0.47924	-0.403318	-0.583517	0.737597	0.748971	0.987167	0.982397	0.995774	0.0429511	0.0844853	0.00494182
ENSDARG00000007663	amph	0.149038	0.0145982	0.0099506	-0.216869	-0.0954643	-0.289375	-0.401018	-0.583952	0.819726	0.981525	0.978701	0.362434	0.767726	0.0940868	0.00393918	1.62175e-05
ENSDARG00000053853	slc13a2	-0.212667	-0.156146	-0.504568	0.393027	-0.889428	-0.215474	-1.06576	-0.510845	0.869854	0.841263	0.0618937	0.309402	0.000115081	0.612293	1.07127e-06	0.0702404
ENSDARG00000058243	phactr3a	-0.117078	-0.238606	-0.212258	-0.209341	-0.0917062	-0.500564	-0.192687	-0.584879	0.924528	0.629287	0.483231	0.648277	0.856299	0.0196669	0.554611	0.00268463
ENSDARG00000043446	efhd1	0.362572	0.117642	0.0439989	-0.238707	-0.0385228	-0.258226	-0.365555	-0.585525	0.514998	0.854169	0.915987	0.476081	0.945204	0.303196	0.0705159	0.000955867
ENSDARG00000086490	sun2	0.0540215	0.104541	0.0288765	-0.273816	-0.155702	-0.187333	-0.444477	-0.585605	0.955062	0.821356	0.930568	0.283578	0.622833	0.472091	0.00996101	0.000372558
ENSDARG00000104945	sncb	0.0671321	-0.0752019	-0.0171181	-0.0495355	0.0767484	-0.274838	-0.260533	-0.585872	0.961665	0.927919	0.975476	0.975868	0.888941	0.31213	0.346961	0.00296081
ENSDARG00000100981	NA	0.181687	0.266083	0.357458	-0.285667	-0.334663	-0.176899	-0.336187	-0.58614	0.907888	0.734656	0.351001	0.649853	0.40118	0.713852	0.385269	0.0445542
ENSDARG00000099257	si:ch73-119p20.1	-0.131556	-0.18078	-0.301383	-0.158596	0.0456835	-0.265228	-0.541013	-0.587146	0.873171	0.61607	0.0894201	0.687099	0.92144	0.193141	0.000149876	8.91511e-05
ENSDARG00000077169	si:ch211-153b23.4	-0.238857	-0.581873	-0.445582	0.401851	0.37408	0.43891	-1.07255	0.167363	0.877367	0.220865	0.242467	0.514645	0.454472	0.324242	0.00171609	0.759806
ENSDARG00000003085	stambpl1	0.0244261	-0.1956	-0.278414	-0.143525	-0.106696	-0.379534	-0.379292	-0.587613	0.981499	0.672876	0.235549	0.82639	0.816452	0.10352	0.0781358	0.00180557
ENSDARG00000038288	cd151	0.0802919	0.0321133	0.0642592	-0.0156295	0.300962	-0.103336	-0.389493	-0.58765	0.952045	0.972895	0.879238	0.992881	0.284086	0.806068	0.12278	0.00726024
ENSDARG00000056268	atxn7l2b	-0.146359	-0.128165	0.121329	-0.111897	0.0176517	-0.109725	-0.117336	-0.590716	0.924528	0.889566	0.799757	0.939448	0.98525	0.825684	0.8475	0.0289091
ENSDARG00000071573	lsm5	0.0362147	-0.14083	0.0733888	-0.086318	-0.215431	-0.825818	-0.0338444	-0.590727	0.977185	0.821585	0.851868	0.947684	0.547519	2.9594e-05	0.961804	0.00488994
ENSDARG00000070918	si:ch211-284e20.8	-0.233721	-0.307426	-0.210218	-0.0502544	-0.375106	-0.122856	-0.104342	-0.590855	0.802545	0.440731	0.47571	0.97639	0.123946	0.747529	0.828292	0.00419885
ENSDARG00000031587	flvcr1	0.0467393	-0.145756	-0.310832	-0.422899	-0.524113	-0.404659	-0.423589	-0.590986	0.971797	0.802722	0.186604	0.0817201	0.00925563	0.0938852	0.0523332	0.00308359
ENSDARG00000042630	hebp2	0.082064	-0.0531131	-0.299351	-0.471411	0.0725904	0.126221	-0.309789	-0.591297	0.950246	0.949682	0.261865	0.084994	0.910696	0.763596	0.310408	0.0103783
ENSDARG00000075450	mkxa	0.144437	0.127075	0.0101808	-0.135297	-0.382181	-0.202035	-0.171111	-0.591948	0.844657	0.766956	0.979707	0.785367	0.0264757	0.398562	0.514136	0.000150908
ENSDARG00000056090	capza1b	0.216461	0.253163	0.248987	-0.139143	-0.238414	-0.323384	-0.206889	-0.592294	0.693413	0.277941	0.138673	0.718191	0.187309	0.0458607	0.279705	1.0315e-05
ENSDARG00000039273	fbln5	0.0148848	-0.0179974	-0.29837	-0.0771645	-0.107662	-0.177133	0.0826125	-0.592298	0.988432	0.982951	0.193422	0.966292	0.85962	0.66784	0.89365	0.0168076
ENSDARG00000007654	nsfa	0.144598	0.122667	0.126718	-0.156642	-0.0548469	-0.24542	-0.434121	-0.592418	0.860033	0.788816	0.599189	0.690895	0.901609	0.233898	0.00362913	5.7969e-05
ENSDARG00000044362	unc119b	-0.00466762	-0.0275298	0.0192578	-0.214849	-0.149647	-0.379015	-0.358752	-0.593176	0.996362	0.96897	0.959083	0.464348	0.616961	0.0377974	0.0352406	0.000112689
ENSDARG00000045658	msrb3	0.136577	0.0588411	-0.0812203	-0.112818	-0.0525369	-0.445171	-0.0216151	-0.593865	0.860834	0.91398	0.751154	0.862884	0.912553	0.0118089	0.970883	0.000168497
ENSDARG00000073747	si:dkey-1j5.4	0.259105	-0.185032	-0.220369	-0.153752	-0.305796	-0.131442	-1.08655	0.472635	0.897049	0.890093	0.740463	0.951462	0.702539	0.8695	0.00796021	0.309897
ENSDARG00000073707	cnksr2b	0.373922	0.288677	0.0589443	-0.133069	0.124289	-0.371185	-0.261308	-0.59484	0.690873	0.602486	0.911365	0.919785	0.850131	0.300342	0.544657	0.0336728
ENSDARG00000062402	frem1b	-0.0595355	-0.0922956	-0.226256	-0.167193	-0.25081	-0.112599	-0.390384	-0.596188	0.949369	0.851736	0.229522	0.649853	0.217406	0.687388	0.0149098	6.70365e-05
ENSDARG00000079622	frmd5b	-0.396091	-0.220438	-0.387768	-0.130223	-0.0748442	-0.216693	-0.189351	-0.597232	0.424739	0.612057	0.0660414	0.891073	0.900954	0.522804	0.618584	0.00597889
ENSDARG00000060196	lhpp	0.0877907	-0.128288	0.152575	-0.538134	-0.646836	0.0593693	-0.778061	-0.597864	0.95873	0.89269	0.74138	0.11773	0.0231245	0.921213	0.00336318	0.0404344
ENSDARG00000057000	camkvl	-0.468425	-0.189248	-0.316958	-0.466814	-0.0414429	-0.704425	-0.39683	-0.597885	0.753453	0.873546	0.563966	0.242253	0.962839	0.0245633	0.280276	0.0457367
ENSDARG00000015349	mfge8a	0.047373	0.178173	-0.131012	-0.368393	-0.157008	-0.385869	-0.485097	-0.59792	0.974554	0.809291	0.761488	0.399025	0.791517	0.270481	0.102731	0.0289306
ENSDARG00000052644	ca10a	0.0987912	-0.124227	-0.189875	-0.0740683	0.116331	-0.52746	-0.253365	-0.598073	0.952787	0.897442	0.664151	0.966978	0.847359	0.0636931	0.514489	0.01835
ENSDARG00000006568	kcnmb2	0.222121	0.116644	-0.264211	-0.475237	-1.04672	-0.346929	-0.493512	-0.599304	0.897921	0.925048	0.612294	0.478935	0.0066603	0.552671	0.327892	0.159053
ENSDARG00000031768	roraa	0.0710807	-0.0907238	-0.195027	-0.220568	-0.000190269	-0.09248	-0.283215	-0.600941	0.927787	0.823276	0.244611	0.295903	0.999722	0.709221	0.0604236	2.29276e-06
ENSDARG00000006901	aebp1b	0.055445	0.0229449	-0.22965	-0.269039	-0.398917	0.162009	-0.508817	-0.601377	0.928514	0.957927	0.0440158	0.0162956	1.65122e-05	0.239642	5.4766e-09	1.22327e-10
ENSDARG00000020655	insm2	-0.0366968	-0.0377203	0.097831	0.131286	-0.210743	-0.254976	-0.119461	-0.601527	0.979801	0.972043	0.829303	0.900274	0.630794	0.48112	0.824698	0.0135613
ENSDARG00000075783	hmgxb4a	-0.0321973	-0.104369	-0.0598657	-0.057206	-0.131216	-0.449519	-0.275913	-0.601603	0.97738	0.866338	0.868378	0.966445	0.730693	0.0262255	0.233935	0.000618161
ENSDARG00000105136	ccdc50a	-0.141542	-0.269376	-0.288426	-0.118745	0.176815	-0.361272	-0.128102	-0.602591	0.908519	0.583585	0.331588	0.922416	0.71736	0.252408	0.812852	0.0138427
ENSDARG00000020764	slmapb	0.165325	0.0400268	-0.0580722	-0.228063	-0.0812975	-0.268814	-0.393733	-0.602809	0.914989	0.974028	0.925084	0.731225	0.909196	0.476997	0.203015	0.0197039
ENSDARG00000056004	sprn	-0.0616116	-0.00199523	-0.316546	-0.119205	0.108726	-0.347939	-0.111274	-0.603239	0.967479	0.999668	0.287289	0.925725	0.86266	0.307113	0.851407	0.0190903
ENSDARG00000001818	c3b.2	-0.0781138	-0.0374574	-0.274965	0.0675042	-0.182256	0.11635	-0.403296	-0.603425	0.937398	0.956977	0.180566	0.951462	0.517138	0.697268	0.0196733	0.000190778
ENSDARG00000019253	rhag	-0.125348	0.0145939	-0.0398969	0.000238532	0.05286	-0.0631628	-0.163339	-0.603678	0.888871	0.984385	0.911566	0.999776	0.916343	0.854634	0.573063	0.00021326
ENSDARG00000097648	si:dkey-35i13.1	-0.0706059	-0.217364	-0.27828	-0.11636	-0.0512399	-0.409185	-0.225421	-0.603695	0.949525	0.578202	0.204087	0.883467	0.924941	0.0533217	0.40704	0.000773317
ENSDARG00000103648	znf536	0.106158	0.0344257	-0.0911649	-0.154993	-0.0776522	-0.316926	-0.344343	-0.604217	0.861258	0.941913	0.624628	0.481833	0.768536	0.0113785	0.00197723	1.45984e-08
ENSDARG00000018259	atp1a3a	0.153359	-0.0838078	-0.0695728	-0.302489	-0.123749	-0.333697	-0.47252	-0.60447	0.606662	0.712708	0.60748	0.000229403	0.307159	3.81472e-05	1.83952e-11	1.86841e-15
ENSDARG00000045887	mmp30	-0.0654814	-0.426709	-0.261427	0.418983	-0.81751	-0.188585	-1.10238	0.0862555	0.976247	0.588827	0.641675	0.571892	0.0445827	0.79257	0.00250318	0.904086
ENSDARG00000030632	ccdc3b	-0.182025	-0.395749	-0.49366	-0.142121	-0.442638	-0.159803	-0.384508	-0.609146	0.867125	0.230967	0.0238361	0.877974	0.0842408	0.684519	0.151559	0.0072601
ENSDARG00000075551	aifm5	-0.0422558	-0.116962	-0.343805	-0.311848	-0.253952	0.242064	-0.700066	-0.609574	0.977646	0.896889	0.299044	0.528418	0.56354	0.533498	0.00501499	0.0213531
ENSDARG00000033599	pdia8	-0.208477	-0.0847243	-0.200104	-0.214116	-0.11795	-0.168816	-0.480426	-0.610326	0.758967	0.878802	0.366587	0.452821	0.722349	0.489618	0.00124426	4.61242e-05
ENSDARG00000097826	si:dkey-239b22.2	-0.0721792	-0.16037	-0.016424	-0.0264329	0.139234	0.320544	-0.460754	-0.61074	0.958593	0.796938	0.975733	0.989864	0.780104	0.271543	0.0539113	0.00613106
ENSDARG00000055652	aclyb	-0.116093	-0.0333043	-0.159049	-0.537654	-0.452021	-0.151673	-0.501217	-0.610846	0.924528	0.971648	0.632097	0.0171044	0.0474827	0.677992	0.020145	0.00331917
ENSDARG00000074508	hap1	-0.117398	-0.0698223	-0.19343	-0.301522	-0.17822	-0.21997	-0.371339	-0.611262	0.913767	0.924493	0.494119	0.264474	0.586014	0.416771	0.0691813	0.000603866
ENSDARG00000076119	emid1	-0.195175	-0.0969431	-0.282942	-0.277674	-0.418107	-0.218975	-0.397486	-0.611669	0.659112	0.786603	0.0257918	0.0794972	0.000671601	0.199001	0.00124536	3.71223e-07
ENSDARG00000002192	aspn	0.234945	0.178948	-0.382007	-0.276875	-0.406989	0.365557	-0.21763	-0.61167	0.808518	0.777801	0.146052	0.590684	0.182163	0.229021	0.606693	0.0149467
ENSDARG00000101164	nansb	0.0916333	-0.206625	0.493723	-0.0105551	-0.492207	0.207151	-0.403663	-0.612652	0.953043	0.776388	0.0618739	0.997691	0.0710431	0.598726	0.171626	0.0146814
ENSDARG00000099970	NA	-0.266558	-0.294989	-0.234781	0.119164	0.204635	-0.281886	-0.0831567	-0.614159	0.81805	0.580573	0.517407	0.929321	0.682445	0.444235	0.903369	0.0181041
ENSDARG00000074396	fscn2b	0.128097	0.235406	0.109824	-0.338211	-0.191998	-0.164833	-0.383952	-0.61561	0.917449	0.655664	0.778003	0.347532	0.658037	0.673873	0.155498	0.00682362
ENSDARG00000102161	sdk2a	0.0549143	0.112016	-0.0569272	0.132162	0.118538	-0.202259	-0.134212	-0.616832	0.974554	0.910042	0.924359	0.904415	0.842286	0.625036	0.805866	0.014891
ENSDARG00000021140	pabpc1b	0.0974937	-0.064359	-0.025358	-0.081443	-0.205697	-0.329342	-0.316036	-0.618184	0.893285	0.889855	0.931192	0.89119	0.233693	0.021805	0.0188799	3.07009e-07
ENSDARG00000097196	NA	-0.000197548	0.0174076	-0.286604	-0.0619831	2.88937e-05	-0.405667	-0.366107	-0.618264	1	0.983766	0.248886	0.967145	1	0.0958048	0.120089	0.00203287
ENSDARG00000021595	lhfpl3	-0.267036	-0.20978	-0.372922	-0.195383	-0.128235	-0.445526	-0.430922	-0.619264	0.721489	0.658012	0.0891572	0.716791	0.78294	0.0573535	0.0510074	0.00211757
ENSDARG00000029761	pals2b	-0.0689825	0.0127229	-0.0772631	-0.462734	-0.0650109	-0.28549	-0.436671	-0.619638	0.944654	0.986	0.796347	0.0062443	0.885529	0.171144	0.0066037	7.10721e-05
ENSDARG00000022817	pvalb3	0.117529	-0.206019	0.205673	0.10104	0.0306161	-0.414047	0.0730336	-0.619844	0.929621	0.751254	0.561433	0.961398	0.976025	0.297718	0.929178	0.0481126
ENSDARG00000053517	eml5	0.0607162	0.052541	0.174726	-0.407196	0.107325	-0.523302	-0.446876	-0.620735	0.961424	0.946682	0.548768	0.0705809	0.809712	0.0093452	0.021986	0.000739214
ENSDARG00000111920	LOC563082	0.206224	0.0804601	0.185683	-0.351763	-0.264469	-0.328866	-0.521957	-0.621493	0.892919	0.944186	0.694251	0.432159	0.54239	0.362212	0.0604236	0.0199746
ENSDARG00000012194	scp2a	-0.0325887	0.129412	0.228594	-0.332707	-0.304103	-0.247385	-0.348235	-0.621616	0.976429	0.809291	0.320342	0.107171	0.120005	0.267809	0.0523332	7.33521e-05
ENSDARG00000004392	hdr	0.295817	0.114197	-0.101475	-0.525636	-0.350386	-0.26051	-0.463194	-0.621824	0.788732	0.898942	0.833941	0.14028	0.380526	0.552815	0.161574	0.0328211
ENSDARG00000079779	radil	0.104081	0.326702	0.316522	-0.242234	0.00612214	-0.104469	-0.391768	-0.624761	0.929559	0.388236	0.205107	0.572408	0.994462	0.796019	0.0989882	0.00233681
ENSDARG00000018426	aldh7a1	0.182832	0.150621	0.135198	-0.291255	-0.218886	-0.249923	-0.33658	-0.627044	0.708947	0.60611	0.460888	0.0429596	0.155909	0.0982371	0.00605308	4.28874e-08
ENSDARG00000005643	gcat	0.0370825	0.0590076	-0.0947961	-0.351351	-0.342321	-0.298637	-0.566138	-0.62718	0.974492	0.931285	0.765062	0.125078	0.100071	0.200842	0.000727309	0.000280079
ENSDARG00000056314	a2ml	0.0441152	-0.0227292	0.000858121	-0.172429	-0.508821	-0.322721	-0.415166	-0.627435	0.972573	0.978179	0.998969	0.765928	0.00960532	0.205544	0.0523332	0.00121047
ENSDARG00000097279	NA	-0.400703	-0.23043	-0.479205	-0.0665604	0.131833	-0.282892	-0.417277	-0.62775	0.598793	0.682649	0.0527341	0.96636	0.77143	0.325249	0.066706	0.00203768
ENSDARG00000016545	zgc:154046	0.167536	0.211861	0.0692084	-0.288875	-0.378728	-0.263162	-0.172671	-0.628012	0.8345	0.552267	0.825119	0.276448	0.0519828	0.276895	0.562865	0.000235295
ENSDARG00000019930	tal1	-0.139843	-0.0888227	-0.213473	-0.0427285	-0.0860851	-0.318579	-0.264916	-0.628462	0.87748	0.880805	0.364603	0.980097	0.870416	0.234847	0.346961	0.00150314
ENSDARG00000115426	NA	1.06967	1.46515	1.47842	-0.0384988	-1.04386	-1.78083	0.0283164	-0.628783	0.617989	0.0640148	0.0239418	0.997691	0.630796	NA	0.993857	0.71036
ENSDARG00000020122	endou2	-0.0423283	-0.355176	-0.424682	-0.491858	-0.0307455	0.202383	-0.372612	-0.629092	0.974031	0.264401	0.0433105	0.0203822	0.961237	0.50073	0.0923547	0.00097991
ENSDARG00000101481	rbp5	0.171508	0.0119234	-0.0434027	-0.382994	-0.511819	-0.0837957	-0.427616	-0.629154	0.829375	0.98632	0.901463	0.0356283	0.000704213	0.791366	0.00708933	3.96887e-05
ENSDARG00000023861	dnase1l1l	0.171264	0.103486	-0.169858	-0.262323	-0.0552532	-0.156373	-0.578867	-0.63046	0.877614	0.890975	0.621153	0.587879	0.935126	0.699425	0.0112718	0.00620713
ENSDARG00000036832	cyt1l	-0.307624	-0.436246	-0.419355	0.0543979	-0.385028	-0.0218088	-0.622699	-0.631604	0.684678	0.0913402	0.0521109	0.972412	0.0927511	0.963391	0.00064479	0.00129534
ENSDARG00000062662	lmod3	0.184737	0.0226525	0.0183992	-0.164412	-0.347151	0.164203	-0.389919	-0.63221	0.860291	0.980708	0.971986	0.730943	0.0892415	0.559256	0.0400852	0.000211931
ENSDARG00000022176	iglon5	-0.356834	-0.232835	-0.150111	0.136347	0.217651	-0.302351	-0.246862	-0.633313	0.751576	0.768315	0.752904	0.903438	0.626297	0.387394	0.531238	0.0110874
ENSDARG00000056742	crmp1	-0.0888687	-0.0541415	-0.0612055	-0.441204	-0.191509	-0.234711	-0.438475	-0.634697	0.941515	0.946682	0.878995	0.0348435	0.552575	0.383088	0.0218471	0.000425142
ENSDARG00000067591	puraa	0.118555	-0.220834	0.255184	-0.155242	-0.191767	-0.751939	-0.137908	-0.635337	0.953579	0.829366	0.610798	0.904828	0.744211	0.0114716	0.831585	0.0325526
ENSDARG00000023656	he1.1	0.0654062	-0.705676	0.0989501	-0.00261345	0.366806	0.569937	-0.288048	-0.63588	0.971876	0.0149478	0.848564	0.999125	0.35319	0.0747845	0.520802	0.0331874
ENSDARG00000012667	tfap2b	-0.0820471	0.0490424	-0.125036	-0.326571	-0.0865342	-0.233744	-0.275947	-0.635977	0.899888	0.911574	0.465376	0.010176	0.737424	0.111301	0.0286705	5.67345e-09
ENSDARG00000093671	NA	-0.358448	-0.0772846	0.0397376	-0.156181	-0.458896	-0.113054	-0.373931	-0.636177	0.712948	0.938697	0.943773	0.897862	0.165688	0.831461	0.302168	0.0255157
ENSDARG00000061909	si:ch73-233f7.1	0.121917	0.12749	-0.18572	-0.264821	0.0915403	-0.0492399	-0.251285	-0.637253	0.861258	0.719328	0.282601	0.175433	0.780104	0.870227	0.14408	1.91694e-06
ENSDARG00000092155	apoc2	-0.0300175	-0.170545	-0.160102	-0.152615	-0.628233	-0.143813	-0.390868	-0.637662	0.97738	0.690417	0.527081	0.752734	2.76781e-05	0.615194	0.0262381	7.85549e-05
ENSDARG00000060569	tmem229b	0.0671962	-0.115076	-0.212172	-0.264418	-0.241798	-0.400572	-0.21342	-0.638121	0.963906	0.881159	0.530909	0.595721	0.539984	0.178455	0.592693	0.00673195
ENSDARG00000076401	cacng3b	0.039662	-0.203004	-0.153899	-0.31766	0.0118666	-0.320989	-0.49267	-0.638298	0.971876	0.585909	0.5381	0.168801	0.985332	0.133667	0.00288315	9.74895e-05
ENSDARG00000014215	cdh13	0.164922	0.0603943	-0.0489036	-0.0874613	0.0678174	-0.158213	-0.27736	-0.638317	0.835207	0.925048	0.887059	0.897464	0.860561	0.496906	0.108436	4.74157e-06
ENSDARG00000074989	sparcl1	0.0241714	0.00470787	-0.0844143	-0.327479	0.094101	-0.0768197	-0.184114	-0.639996	0.979898	0.994823	0.771847	0.124568	0.813383	0.816551	0.481329	5.02007e-05
ENSDARG00000095152	NA	-0.0384063	0.0513053	0.00747173	-0.0753593	-0.142186	-0.228388	-0.234488	-0.640506	0.97738	0.955171	0.990044	0.96636	0.78762	0.531494	0.529146	0.00583553
ENSDARG00000103849	mdh1ab	0.0762155	0.143406	0.0614755	-0.317206	-0.177489	-0.417036	-0.0778765	-0.64181	0.912394	0.602321	0.779917	0.0255135	0.329532	0.00112617	0.783487	4.41257e-08
ENSDARG00000035005	bag2	0.321657	0.287162	0.00842059	-0.370308	-0.423	-0.27918	-0.483517	-0.642223	0.739182	0.605102	0.990044	0.367333	0.175047	0.464206	0.0888495	0.0132715
ENSDARG00000079977	nhsb	-0.0663197	0.00623891	-0.254317	-0.291059	0.149119	-0.13328	-0.362665	-0.643378	0.928514	0.990795	0.0670022	0.0578866	0.470277	0.521879	0.00448138	8.35319e-08
ENSDARG00000058008	six3a	-0.0992115	0.0249205	-0.166624	-0.163399	-0.101963	-0.241848	-0.232859	-0.643562	0.911875	0.972043	0.466137	0.695474	0.789508	0.282611	0.292814	3.59376e-05
ENSDARG00000008209	myt1la	0.150529	-0.0113569	-0.0119545	-0.171754	0.0927964	-0.346678	-0.304497	-0.64577	0.861258	0.98718	0.978921	0.602183	0.790738	0.0405463	0.0667009	3.73443e-06
ENSDARG00000042684	serpinc1	-0.260076	-0.20957	-0.332387	-0.133249	-0.32487	0.0244947	-0.299711	-0.646483	0.672039	0.548335	0.0679774	0.801002	0.0842408	0.950213	0.118354	3.35447e-05
ENSDARG00000025301	gfap	0.074737	-0.0368517	-0.155429	0.184232	-0.0355565	-0.16382	-0.384431	-0.646725	0.921142	0.942029	0.36594	0.406451	0.926202	0.374855	0.00135121	2.94367e-08
ENSDARG00000002988	tnnt2d	0.192889	0.0617172	0.125742	-0.301977	-0.335634	-0.02326	0.13482	-0.647563	0.726884	0.904911	0.559553	0.0798304	0.0225631	0.944129	0.580039	7.40013e-07
ENSDARG00000010420	ndrg1b	-0.0249237	-0.12224	-0.203375	-0.0536859	0.270266	0.106097	-0.121849	-0.64801	0.984745	0.866338	0.528884	0.97639	0.397801	0.804721	0.806143	0.00306479
ENSDARG00000116806	ppp1r27a	-0.286497	-0.327012	-0.53498	0.241529	0.357332	0.102035	0.260609	-0.648694	0.702041	0.343638	0.00446501	0.566467	0.139891	0.7972	0.362568	0.00116112
ENSDARG00000075993	clic5a	-0.0261896	0.108472	-0.0664292	-0.00240124	0.191824	-0.108454	-0.134111	-0.65003	0.981721	0.868891	0.866046	0.999028	0.62709	0.7972	0.773295	0.00254137
ENSDARG00000040156	grm4	0.0961454	-0.116624	0.00574564	-0.00531613	0.0850472	-0.26963	-0.257943	-0.650107	0.929621	0.862153	0.992072	0.997952	0.863912	0.319852	0.338832	0.000567796
ENSDARG00000059263	hoxd12a	0.0161447	-0.0629825	0.153496	-0.371446	-0.22853	-0.447408	0.210361	-0.650271	0.991686	0.954349	0.733326	0.470176	0.686649	0.238996	0.682576	0.0309914
ENSDARG00000071684	rx1	-0.241324	-0.483561	-0.30331	-0.534169	-0.173397	0.0529411	-0.537386	-0.650355	0.789227	0.0548533	0.234136	0.0325879	0.705149	0.91374	0.0190784	0.00351854
ENSDARG00000002831	col4a4	-0.161548	-0.372997	-0.125933	-0.608584	-0.703945	-0.0886736	-0.449055	-0.651309	0.873533	0.229344	0.699955	0.00439764	0.000307586	0.830025	0.0462551	0.00153532
ENSDARG00000092976	si:ch211-127i16.2	-0.084833	-0.0738459	-0.136546	-0.187395	-0.197079	-0.144541	-0.328887	-0.652263	0.958593	0.941491	0.755696	0.855219	0.725699	0.779775	0.408497	0.0221029
ENSDARG00000105441	NA	0.100959	-0.180022	-0.346138	-0.262918	0.108293	-0.393065	-0.268783	-0.652712	0.929993	0.755093	0.163565	0.52918	0.835285	0.134552	0.375394	0.00180532
ENSDARG00000075043	gprin3b	0.0491003	-0.117601	-0.21856	-0.0865273	0.0698475	-0.0945467	-0.36058	-0.652827	0.971562	0.856707	0.421385	0.943498	0.900954	0.810443	0.123598	0.000855427
ENSDARG00000041051	mid1ip1a	0.0675207	-0.160711	-0.394829	0.296637	-0.0822665	-0.0198356	0.00473754	-0.653193	0.958593	0.776881	0.0670022	0.387537	0.885144	0.9687	0.995059	0.00138451
ENSDARG00000086851	si:dkey-264d12.5	-0.312114	-0.0318377	0.119915	-0.288673	-0.163573	-0.389661	-0.194618	-0.653302	0.812189	0.979986	0.820845	0.651351	0.797467	0.304595	0.720044	0.0244364
ENSDARG00000095767	dio3b	-0.138646	-0.169399	0.00220865	-0.410936	-0.975377	-0.362994	-0.731325	-0.653477	0.929559	0.84776	0.998181	0.39402	0.00025412	0.374855	0.0104943	0.0321594
ENSDARG00000103854	pdlim7	0.19395	0.161577	0.177329	-0.0927579	-0.180942	-0.484993	0.0190893	-0.654281	0.861258	0.805867	0.595518	0.938416	0.643656	0.0343399	0.97995	0.00112918
ENSDARG00000055999	brd8a	0.362239	0.238675	-0.177594	-0.190063	0.276297	-0.550253	-0.41579	-0.656353	0.777546	0.791129	0.743784	0.868583	0.574424	0.136169	0.290393	0.037237
ENSDARG00000037968	fus	0.0289549	0.0102622	-0.0674461	-0.268235	-0.159099	-0.321662	-0.399444	-0.657017	0.972573	0.985662	0.766274	0.0889009	0.411094	0.0214539	0.000744839	1.64403e-08
ENSDARG00000089109	bcl2b	-0.0035359	-0.254456	-0.395271	0.153401	0.0763809	-0.0483664	-0.683282	-0.65712	0.99759	0.654468	0.159348	0.844341	0.899258	0.920377	0.000663241	0.00208239
ENSDARG00000092402	NA	-0.477244	-0.31424	-0.327258	0.066366	-0.0450133	-0.374589	-0.143932	-0.657856	0.355049	0.46781	0.22302	0.966496	0.945342	0.167507	0.74308	0.00180539
ENSDARG00000033683	tpma	0.192617	0.0634671	0.174112	-0.0967132	-0.0596777	-0.418283	-0.0896143	-0.658451	0.734541	0.900344	0.363824	0.866154	0.878585	0.0038261	0.773855	4.83491e-07
ENSDARG00000077151	cbln2b	0.014774	-0.182549	-0.291651	-0.129228	-0.0964221	-0.411908	-0.239328	-0.658938	0.98899	0.719055	0.217697	0.877142	0.850686	0.0899258	0.427464	0.000833645
ENSDARG00000030547	rnd1a	0.154935	0.312466	0.0194365	-0.405023	-0.0526527	-0.299288	-0.356005	-0.659245	0.907203	0.528559	0.975081	0.288566	0.946689	0.418203	0.291009	0.0110834
ENSDARG00000044433	sned1	-0.111182	-0.0976675	-0.482126	-0.19359	-0.423011	-0.274165	-0.22753	-0.659546	0.898464	0.855418	0.00196955	0.56754	0.0110723	0.198485	0.304744	1.98371e-05
ENSDARG00000035918	bzw2	0.0893217	0.071778	-0.120651	-0.0382687	-0.265813	-0.281339	-0.249941	-0.660186	0.939041	0.92311	0.719026	0.98471	0.36058	0.314333	0.394274	0.000780498
ENSDARG00000014196	myl1	-0.0968985	-0.115317	-0.0520301	-0.144158	-0.184814	-0.444789	-0.190404	-0.661562	0.885203	0.734656	0.826526	0.607701	0.281902	0.000203779	0.244605	5.82958e-09
ENSDARG00000060711	sv2bb	0.0540137	-0.00134139	-0.186521	-0.319901	0.0435192	-0.0956182	-0.250617	-0.661835	0.941515	0.999148	0.220569	0.0196221	0.905151	0.665633	0.076882	7.31324e-09
ENSDARG00000002210	stk25a	0.046604	-0.33341	-0.0666967	-1.13175	-0.842158	-0.309921	-0.693758	-0.661927	0.977185	0.576689	0.905577	9.90709e-06	0.00138268	0.441725	0.0114053	0.0187898
ENSDARG00000101199	rbp4	0.0346891	0.0520084	0.0911363	-0.258465	-0.288384	-0.158998	-0.218638	-0.662078	0.974363	0.934211	0.747363	0.312686	0.145091	0.54375	0.336831	1.52714e-05
ENSDARG00000077180	slc37a4b	0.0116088	-0.13908	-0.0701234	-0.532277	-0.40006	-0.359615	-0.370299	-0.662165	0.988034	0.701639	0.779582	8.1378e-05	0.00478307	0.0249624	0.0103164	7.08173e-07
ENSDARG00000075803	slc41a2a	0.0697613	0.123478	-0.0395393	0.106292	-0.119292	0.210015	-0.270239	-0.663936	0.958593	0.855418	0.930568	0.935193	0.837607	0.573963	0.452347	0.00539492
ENSDARG00000023771	gabrb3	0.249877	0.0466129	-0.110557	-0.390101	0.0471328	-0.546048	-0.313685	-0.664866	0.708953	0.948334	0.717397	0.235457	0.945792	0.0394103	0.31711	0.00397581
ENSDARG00000058556	muc5.2	1.21337	1.70446	1.42113	-1.0263	0.259313	0.487406	-0.295768	-0.664904	0.0260343	1.52469e-08	6.52875e-06	0.00833118	0.744725	0.353963	0.678798	0.129219
ENSDARG00000086706	bmerb1	0.341756	0.504252	0.255751	-0.126268	-0.16938	-0.388466	-0.189117	-0.665496	0.867413	0.548527	0.702666	0.947288	0.818869	0.372625	0.773499	0.0446509
ENSDARG00000087517	btbd3b	-0.0285908	-0.00271433	-0.100412	-0.265702	0.0376714	-0.0324995	-0.53654	-0.665581	0.979898	0.998344	0.780705	0.513428	0.955088	0.947633	0.0135075	0.00148914
ENSDARG00000040469	enpp6	0.192719	-0.0290812	0.0234038	-0.101967	-0.233866	-0.128547	-0.132822	-0.665675	0.873533	0.977812	0.968193	0.951462	0.625985	0.797201	0.820914	0.012536
ENSDARG00000055036	itih3a.1	-0.0123427	-0.282699	0.036429	-0.236787	-0.669731	-0.0781062	-1.10502	-0.438544	0.993578	0.606409	0.946407	0.72907	0.00790706	0.884584	4.97129e-07	0.138515
ENSDARG00000014488	ca2	0.0310895	-0.171376	0.164883	-0.720508	-0.917544	-0.34594	-0.886682	-0.666377	0.97738	0.715378	0.530462	3.26551e-05	1.37502e-08	0.140846	3.3683e-08	0.000231891
ENSDARG00000103924	zgc:154055	-0.595041	-0.245015	-0.828895	-0.112326	-0.323182	-0.157787	-0.472195	-0.666655	0.538724	0.788816	0.00946901	0.965945	0.609728	0.815588	0.326704	0.0884594
ENSDARG00000100353	si:ch1073-398f15.1	0.442714	0.0721244	0.696536	-0.168952	0.0143009	-0.553822	-0.349172	-0.666661	0.689047	0.951956	0.0197499	0.893689	0.991726	0.113278	0.406283	0.0288789
ENSDARG00000003570	hsp90b1	0.0981497	0.193367	0.312724	-0.3871	-0.838563	-0.114777	-0.538609	-0.666973	0.924528	0.641563	0.127797	0.0629584	1.12191e-08	0.719623	0.000944216	6.81931e-05
ENSDARG00000069279	elovl7a	-0.0805716	-0.182507	-0.126097	0.14583	-0.402558	0.0141218	-0.233941	-0.667045	0.949684	0.746964	0.712999	0.859772	0.104956	0.978657	0.483334	0.00148979
ENSDARG00000076351	brinp3a.1	0.175727	-0.104921	-0.258491	-0.139738	-0.0212507	-0.433777	-0.539766	-0.667843	0.803129	0.837804	0.191497	0.836432	0.974753	0.053665	0.00467838	0.000356189
ENSDARG00000098011	NA	-0.104089	-0.520864	-0.245754	0.147512	0.0742578	0.10913	-0.366008	-0.670668	0.917449	0.00356607	0.271981	0.789297	0.879564	0.743326	0.0700286	0.000112383
ENSDARG00000076487	haao	0.101064	0.0519796	0.205774	-0.440951	-0.783179	-0.389354	-0.902187	-0.670945	0.962958	0.972895	0.719559	0.350812	0.00950383	0.351129	0.00168813	0.0324331
ENSDARG00000030411	crygn2	0.14493	0.0697286	-0.0716925	-0.4214	0.0633034	-0.292182	-0.672593	-0.67299	0.898403	0.928975	0.860066	0.104619	0.919252	0.304835	0.000346706	0.000945883
ENSDARG00000114495	NA	-0.122777	-0.182403	-0.249586	-0.0637681	0.323115	-0.353861	-0.164576	-0.67449	0.941515	0.840488	0.561925	0.979385	0.483452	0.415889	0.803859	0.0334314
ENSDARG00000029075	pfkfb4b	-0.321461	-0.357027	-0.89875	-0.223589	-0.725241	0.0268564	-0.819523	-0.674638	0.533713	0.118843	3.62846e-12	0.489626	9.69093e-07	0.947344	1.03795e-08	3.02703e-05
ENSDARG00000076371	shroom2b	0.150914	0.483154	-0.152999	-0.400445	0.195691	-0.226791	-0.0187005	-0.674798	0.929836	0.384158	0.778894	0.465613	0.767895	0.663372	0.987434	0.0380029
ENSDARG00000045422	otulina	0.267588	0.287123	0.226694	-0.553945	-0.209258	-0.231624	-0.59041	-0.677338	0.885203	0.786603	0.708104	0.20978	0.762808	0.673873	0.105369	0.0496811
ENSDARG00000018459	msrb2	-0.290867	-0.364795	-0.650379	-0.0356653	-0.526655	-0.135781	-0.171218	-0.677713	0.787721	0.422427	0.00499297	0.987339	0.0469029	0.770905	0.73122	0.00649338
ENSDARG00000069981	cspg5a	0.0801421	-0.00325684	-0.0900985	-0.314914	-0.153124	-0.453381	-0.389493	-0.678219	0.924528	0.995937	0.70561	0.0523817	0.511618	0.000946806	0.00373544	1.07529e-07
[truncated: 914 more rows]
